# Supplementary material for: Investigating causal relationships between Body Mass Index and risk of atopic dermatitis: a Mendelian randomization analysis
Source: Sci Rep. 2020 Sep 17;10:15279. doi: 10.1038/s41598-020-72301-2 (PMC7498603; doi:10.1038/s41598-020-72301-2)
Supplement: Supplementary file 2 — Supplementary Tables. [file 41598_2020_72301_MOESM2_ESM.xlsx]

## Sheet: Sup Table 1 Effect of BMI on AD
Supplementary Table 1. List of SNPs for body mass index (BMI) and their effect on risk of atopic dermatitis (AD)
List of SNPs for BMI (GIANT Consortium 2018 Locke et al + UKBiobank)										Effects of BMI SNPs on AD (using EAGLE consortium dataset 2015)
SN	SNP	Sample Size	Chromosome	Position	Effect Allele	Other Allele	Beta_BMI	seBeta_BMI	p-value_BMI	Beta_AD	seBeta_AD	p-value_AD	Proxy SNP	Chromosome	Position	LD(r2)
1	rs10132280	786578	14	25928179	C	A	0.020148	0.00185887	2.25306e-27	-0.0661463	0.0194508	0.000676
2	rs4516268	786617	17	1846831	C	A	0.018959	0.00213578	6.87764e-19	0.000540146	0.0228855	0.981176
3	rs12885454	793069	14	29736838	C	A	0.0149843	0.00183159	2.81474e-16	0.00875118	0.0179847	0.626562
4	rs757318	792816	19	18820308	C	A	0.015423	0.00182277	2.64389e-17	0.0203782	0.0171159	0.233788
5	rs1048932	795167	11	115044850	C	A	0.0163731	0.00175364	9.94686e-21	-0.00229137	0.0169015	0.892163
6	rs10929925	787036	2	6155557	C	A	0.0105979	0.00172331	7.76113e-10	0.00548099	0.0168615	0.745162
7	rs17551974	691115	2	142293146	C	A	0.0127283	0.0022134	8.89459e-09	-0.00433857	0.0223226	0.845869
8	rs4372296	691179	1	98320492	C	A	0.0191426	0.00215032	5.47516e-19	-0.00882495	0.0195691	0.652045
9	rs8075273	795026	17	61728881	C	A	0.0113817	0.00186991	1.15235e-09	-0.0166093	0.0186481	0.373091
10	rs998584	757136	6	43757896	C	A	0.0156259	0.00182594	1.1514e-17	-0.0276687	0.0185037	0.13481
11	rs2080454	784784	16	49062590	C	A	0.0111598	0.00181158	7.26363e-10	0.010699	0.0175022	0.541021
12	rs9571687	690974	13	67472713	C	A	0.017423	0.00195013	4.09886e-19	0.0222701	0.0180409	0.217026
13	rs9927848	687060	16	23833071	C	A	0.0130328	0.00200731	8.43217e-11	0.0216221	0.019168	0.259289	rs11172644	12	39568526	1
14	rs621042	689121	12	18789007	C	A	0.0109375	0.00170968	1.58072e-10	0.0221751	0.0167273	0.184923
15	rs10953620	687660	7	109173373	C	A	0.00987095	0.00170131	6.55457e-09	-0.0237624	0.0169947	0.162015
16	rs2409730	788962	8	11060638	C	A	0.105859	0.00383704	1.5156e-167	-0.0123388	0.0174965	0.480702
17	rs524281	777942	11	65886662	C	A	0.0145533	0.0020455	1.12088e-12	0.00217436	0.0210885	0.91786
18	rs2236950	692366	3	50420554	C	A	0.0189685	0.00269124	1.81224e-12	-0.0059264	0.0237758	0.80317
19	rs6908295	593900	6	27527205	C	A	0.0223165	0.00280313	1.70283e-15	-0.0018992	0.0212454	0.928747
20	rs8087550	681066	18	58371566	C	A	0.0126995	0.00209525	1.35203e-09	-0.004475	0.0171244	0.79384
21	rs12446632	788565	16	19935389	G	A	0.0335256	0.00244759	1.05213e-42	-0.0161282	0.025991	0.534938
22	rs8094523	779758	18	57878155	G	A	0.044033	0.00387187	5.72846e-30	-0.0424261	0.0334923	0.205229
23	rs6938239	691202	6	34683635	G	A	0.0292437	0.00383734	2.52024e-14	-0.0455571	0.0252588	0.071302
24	rs498240	679278	6	31892592	G	A	0.0245723	0.0035184	2.87038e-12	0.0874169	0.0371458	0.018627
25	rs40067	681695	5	107439012	G	A	0.023023	0.00234495	9.40935e-23	0.0395312	0.0223083	0.076398
26	rs16906845	692124	8	138215228	G	A	0.023202	0.00381069	1.13858e-09	0.000668223	0.0340432	0.984327
27	rs17681451	692317	3	114399296	G	A	0.0268404	0.00341877	4.13092e-15	0.0106768	0.0341135	0.754301
28	rs6545714	793368	2	59307725	G	A	0.0198818	0.00172009	6.68067e-31	0.0166387	0.0171383	0.331605
29	rs2143253	684760	20	41987392	G	A	0.0189046	0.00260502	3.95779e-13	-0.0543641	0.0264642	0.03997
30	rs7599312	780823	2	213413231	G	A	0.0178488	0.00196813	1.20182e-19	0.0191573	0.0189258	0.311412
31	rs11611496	690148	12	108413828	G	A	0.0150443	0.00202675	1.14616e-13	0.0155665	0.021822	0.475653
32	rs816533	671852	20	26256565	G	A	0.0308213	0.00498185	6.14267e-10	0.0647999	0.0785283	0.409274
33	rs2010281	794009	14	103862322	G	A	0.0108656	0.00188649	8.42863e-09	0.0266151	0.0175169	0.128648
34	rs2516739	761216	16	2097158	G	A	0.0128718	0.00224255	9.47971e-09	0.0163672	0.0246453	0.506647
35	rs1106908	795186	17	34942595	G	A	0.0155927	0.00162554	8.61506e-22	-0.00267841	0.0168547	0.873734
36	rs1852006	692290	7	77829768	G	A	0.0133478	0.00211498	2.77094e-10	0.0217416	0.0176917	0.219078
37	rs1394	783284	8	9511654	G	A	0.0487995	0.00233379	4.34438e-97	0.0228961	0.01745	0.189468
38	rs6690764	733760	1	92976590	G	A	0.0154	0.00220008	2.56438e-12	-0.0109666	0.0209389	0.600455
39	rs7535528	632868	1	2444414	G	A	0.0145557	0.00180163	6.52211e-16	0.00269663	0.0189547	0.886833
40	rs11945861	682451	4	65700865	G	A	0.0142977	0.0020052	1.00132e-12	0.00952825	0.0199716	0.633327
41	rs756717	771976	16	72996162	G	A	0.01498	0.00193017	8.4282e-15	0.0124492	0.0177075	0.482047
42	rs17096552	691190	14	98626578	G	A	0.0203358	0.00290454	2.53438e-12	-0.0107559	0.0270934	0.691396
43	rs13290794	688742	9	37183628	G	A	0.0129533	0.00185819	3.14916e-12	-0.0266371	0.0174112	0.126028
44	rs16932761	685108	8	67202787	G	A	0.0138538	0.00200294	4.62177e-12	-0.00230933	0.0190099	0.903271
45	rs1241986	687757	18	6873954	G	A	0.0149182	0.00241132	6.14239e-10	-0.026897	0.0238341	0.25908
46	rs2228213	795595	6	12124855	G	A	0.0140189	0.00170283	1.82971e-16	-0.0107213	0.0173428	0.536452
47	rs9077	663139	1	202116238	G	A	0.0158461	0.00208298	2.79645e-14	-0.0327053	0.019937	0.10091
48	rs11642001	691916	16	71899586	G	A	0.0251446	0.0031259	8.69724e-16	-0.0151388	0.0237321	0.523561
49	rs7711753	794802	5	122733317	G	A	0.0144178	0.00162226	6.25017e-19	-0.0177829	0.0168869	0.292292
50	rs1020548	688748	6	56810539	G	A	0.0151684	0.00232951	7.44533e-11	-0.00226044	0.0242117	0.925605
51	rs7117238	788879	11	78040259	G	A	0.0143497	0.00224286	1.57471e-10	0.0167871	0.0225649	0.456925
52	rs954018	795474	18	42598463	G	A	0.0140209	0.00181059	9.64715e-15	0.0398756	0.0180805	0.027444
53	rs450231	692346	9	101481205	G	A	0.014184	0.00202671	2.58676e-12	-0.0177407	0.0194179	0.3609
54	rs6449531	691940	5	60712212	G	A	0.0155494	0.00190067	2.8146e-16	0.0161751	0.01755	0.356696
55	rs7973955	684108	12	118409640	G	A	0.011626	0.00192449	1.53119e-09	0.00813399	0.0184403	0.659152
56	rs10754210	692251	1	197012111	G	A	0.0124387	0.00180437	5.43686e-12	-0.00373402	0.0179946	0.835627
57	rs1657930	684138	15	57120989	G	A	0.017318	0.0024436	1.36983e-12	0.000493122	0.0208853	0.981137
58	rs10744146	689141	12	17212881	G	A	0.0135077	0.00173058	5.93645e-15	-0.00385855	0.0165179	0.815294
59	rs10883759	791911	10	104412049	G	A	0.0120174	0.00184836	7.94294e-11	0.0477973	0.0186775	0.010515
60	rs7760082	690649	6	21919387	G	A	0.0124878	0.00180106	4.10241e-12	-0.0298161	0.0177277	0.092595
61	rs13203153	689935	6	97374850	G	A	0.0155687	0.00226068	5.70921e-12	0.00174953	0.0214401	0.934951
62	rs10915840	684857	1	225668524	G	A	0.0126611	0.00196109	1.07384e-10	0.00201503	0.0199513	0.919547
63	rs1730859	788691	1	107617707	G	A	0.0111533	0.00170676	6.37045e-11	-0.0128294	0.0198156	0.517354
64	rs13110266	791087	4	162129844	G	A	0.0114011	0.00175633	8.50216e-11	-0.00437044	0.0176561	0.804491
65	rs4518345	688609	5	27185904	G	A	0.0118587	0.0019008	4.41056e-10	-0.012056	0.0187225	0.519658
66	rs4759073	692071	12	54653258	G	A	0.0115512	0.00170309	1.18139e-11	0.0110397	0.0174497	0.526982
67	rs9426003	682054	1	34602870	G	A	0.0111913	0.00190145	3.96435e-09	0.0268636	0.0190139	0.157689
68	rs1323068	691801	4	20263058	G	A	0.0129792	0.00193203	1.84355e-11	-0.0248126	0.0180702	0.169713
69	rs3850422	782650	14	99671788	G	A	0.0111745	0.00160775	3.64218e-12	0.0133071	0.0167151	0.425973
70	rs7683836	686968	4	180167906	G	A	0.0115792	0.00170182	1.01749e-11	0.0197487	0.0171038	0.248221
71	rs1853639	673714	6	87606842	G	A	0.012085	0.00181465	2.74369e-11	-0.00658825	0.0187549	0.725405
72	rs7209235	683445	17	73759552	G	A	0.0118157	0.00190313	5.34822e-10	0.0308985	0.0217991	0.156351
73	rs10935143	688983	3	134665159	G	A	0.0099828	0.00170439	4.70963e-09	-0.0234264	0.0169178	0.166119
74	rs6843738	792315	4	103936001	G	A	0.0113633	0.00170872	2.92733e-11	0.0484153	0.0177991	0.006542
75	rs1608445	683383	18	947954	G	A	0.0104058	0.00180319	7.89179e-09	-0.0227414	0.0173459	0.189818
76	rs2605603	790857	11	93221105	G	A	0.0101561	0.00160563	2.52753e-10	-0.00401294	0.0166737	0.809804
77	rs902695	678635	2	113955074	G	A	0.0136363	0.001841	1.29157e-13	-0.0137786	0.0167082	0.409573
78	rs9787495	689779	10	103206115	G	A	0.0111631	0.00190918	5.00235e-09	0.0220718	0.0171232	0.197386
79	rs3851083	793679	10	33862727	G	A	0.00929411	0.00161918	9.46767e-09	-0.00525218	0.0172759	0.761096
80	rs886444	793863	17	46051911	G	A	0.012976	0.0018837	5.63497e-12	-0.000219976	0.0171081	0.98972
81	rs1399054	690605	8	9785503	G	A	0.0218317	0.00272959	1.26318e-15	-0.028311	0.020788	0.173218
82	rs816364	692516	6	53990465	G	A	0.0111343	0.00189776	4.43625e-09	0.0283295	0.0175886	0.107245
83	rs273697	683992	18	23178748	G	A	0.0106973	0.00171114	4.0629e-10	-0.000731732	0.0165934	0.964811
84	rs6919443	691422	6	104493098	G	A	0.0100715	0.00175211	9.01862e-09	-0.023106	0.0170977	0.176526
85	rs13163306	690998	5	136571959	G	A	0.0108068	0.00180023	1.93703e-09	-0.0108153	0.0167286	0.517963
86	rs12638746	681758	3	89331055	G	A	0.025757	0.0032056	9.35796e-16	-0.0102523	0.0193511	0.596269
87	rs4524456	688219	4	6492739	G	A	0.0105588	0.00177616	2.76931e-09	-0.00295264	0.0169058	0.86133
88	rs11030385	692117	11	28629115	G	A	0.0194321	0.00218098	5.11122e-19	-0.0169849	0.0171704	0.322535
89	rs1205106	685044	14	72269668	G	A	0.0100049	0.00173453	8.01841e-09	0.00111462	0.016637	0.946574
90	rs12207241	680683	6	57642076	G	A	0.0414266	0.00370315	4.72933e-29	0.0458283	0.0171815	0.007663
91	rs11259933	703399	15	84580156	G	A	0.0130344	0.00184634	1.67038e-12	0.0402336	0.0166808	0.015886
92	rs7122539	795230	11	66662731	G	A	0.0130092	0.00185436	2.29158e-12	-0.0134393	0.0176079	0.445328
93	rs820077	692106	6	35033854	G	A	0.0278866	0.00285401	1.49931e-22	0.00604668	0.0214263	0.777801
94	rs2230929	637221	3	49343175	G	A	0.0474198	0.00341072	6.05958e-44	-0.0100928	0.0221847	0.649178
95	rs926279	725673	6	58298846	G	A	0.0314674	0.00375257	5.04819e-17	0.00534469	0.0201402	0.790726
96	rs1015363	687260	20	32738335	G	A	0.0341867	0.00368556	1.76219e-20	0.0198124	0.0187116	0.289668
97	rs7965658	691448	12	49987929	G	A	0.0139895	0.00228959	9.96141e-10	0.00319911	0.021368	0.880975
98	rs5750913	794052	22	40640285	G	A	0.0125906	0.00217471	7.05749e-09	0.0173629	0.0211885	0.412534
99	rs952159	691197	16	71965915	G	A	0.017961	0.00265112	1.24499e-11	0.00285791	0.0191369	0.881263
100	rs9332817	530761	11	118365210	G	C	0.0347143	0.00603298	8.71066e-09	0.215306	0.0685024	0.00168
101	rs1787267	692092	18	76742544	G	C	0.0240504	0.00361169	2.75616e-11	0.0304324	0.0354102	0.390108
102	rs12575252	781365	11	8694073	G	C	0.0157093	0.00191102	2.02836e-16	-0.0115688	0.0176281	0.51167
103	rs4759228	672778	12	56508409	G	C	0.0144977	0.00191565	3.78946e-14	-0.0181876	0.0199825	0.362729
104	rs13209872	686531	6	97753223	G	C	0.0127202	0.00185046	6.23881e-12	-0.0114324	0.0179685	0.52464
105	rs2634047	683222	8	85696337	G	C	0.0134964	0.00204053	3.73667e-11	-0.0191191	0.0192437	0.320442
106	rs4969387	678051	17	79081724	G	C	0.0172057	0.00216319	1.80783e-15	0.00742752	0.0200728	0.711363
107	rs6606686	795209	12	110903380	G	C	0.0143863	0.0018877	2.51573e-14	0.0109972	0.0181912	0.545521
108	rs12422552	689543	12	14413931	G	C	0.014338	0.00203375	1.78836e-12	-0.0317157	0.0197168	0.107699
109	rs2124499	785955	3	123093541	G	C	0.0126231	0.00170459	1.30814e-13	-0.0649653	0.0188315	0.000565
110	rs6713781	674261	2	40291940	G	C	0.0108406	0.00188587	9.01419e-09	0.0147269	0.0171973	0.391803
111	rs1285245	687342	17	77796889	G	C	0.0118774	0.00180036	4.18868e-11	0.0201048	0.018109	0.266897
112	rs6786125	689715	3	28727523	G	C	0.015816	0.00234667	1.58655e-11	0.00858273	0.0219386	0.695662
113	rs10168197	689662	2	51834839	G	C	0.0135969	0.00211286	1.23238e-10	-0.00512783	0.0206151	0.803567
114	rs1594830	691520	8	26334167	G	C	0.0124924	0.00212043	3.82788e-09	-0.0176896	0.020528	0.38883
115	rs2504674	690877	6	51160682	G	C	0.0145975	0.00186742	5.41243e-15	0.0096696	0.0184393	0.600025
116	rs10497807	780080	2	198585087	G	C	0.0183722	0.00184877	2.85849e-23	-0.00503132	0.0167524	0.763938
117	rs4783241	689741	16	82650384	G	C	0.0105223	0.001723	1.0154e-09	0.00778422	0.0167395	0.641928
118	rs1324110	786661	6	93913200	G	C	0.0114516	0.00175798	7.31446e-11	-0.0132321	0.017305	0.444512
119	rs11844682	686135	14	65910844	G	C	0.0103611	0.00180627	9.6839e-09	0.0153624	0.0175856	0.382339
120	rs710355	676206	5	87159003	G	C	0.0265538	0.0039863	2.71475e-11	-0.00525019	0.040149	0.89594
121	rs7832003	682766	8	10782004	G	C	0.0223661	0.00271406	1.70984e-16	0.0149066	0.0237547	0.530343
122	rs9657542	684813	8	10864363	G	C	0.101953	0.00364932	9.32018e-172	-0.0380155	0.0175438	0.030263
123	rs11659764	690582	18	53335512	T	A	0.0304899	0.00415008	2.0299e-13	-0.0212614	0.0431055	0.621869
124	rs7131262	787486	11	47836302	T	A	0.0221353	0.00216862	1.84353e-24	-0.00927287	0.0208868	0.657081
125	rs785278	690853	1	33307987	T	A	0.0147641	0.00231203	1.70527e-10	-0.0229262	0.023952	0.338465
126	rs711347	688432	4	52926216	T	A	0.0121598	0.00196254	5.79403e-10	-0.0108974	0.0194851	0.576005
127	rs12479233	692419	2	228891702	T	A	0.0100289	0.00171873	5.37657e-09	0.000672226	0.016777	0.968039
128	rs6011457	690692	20	61530915	T	A	0.0116888	0.00170175	6.47994e-12	-0.0160495	0.0171775	0.350141
129	rs799132	685905	14	82684748	T	A	0.0123783	0.00212475	5.68499e-09	-0.0248419	0.0204735	0.224977
130	rs676749	691753	20	3026069	T	A	0.0126083	0.00180423	2.78533e-12	-0.00851663	0.017203	0.620577
131	rs2098618	657277	5	87934851	T	A	0.0500097	0.00422276	2.34246e-32	-0.0016103	0.037188	0.965456
132	rs10519151	692302	15	77156899	T	A	0.0306822	0.00492871	4.80962e-10	-0.000802322	0.0353652	0.981882
133	rs11803119	662659	1	174002465	T	A	0.0587601	0.0090306	7.67801e-11	0.075357	0.0675709	0.264739
134	rs1266922	689761	6	51822297	A	G	0.0157708	0.00230876	8.43969e-12	-0.0348099	0.0182803	0.056895
135	rs6459326	611474	6	58060143	C	G	0.0219483	0.00381663	8.8869e-09	-0.0428219	0.0226575	0.058776
136	rs12458	635629	8	11617240	A	T	0.0252426	0.00208645	1.07783e-33	-0.00452121	0.0182465	0.804313
137	rs17091470	692573	20	32606299	T	G	0.0511735	0.00499087	1.14212e-24	-0.00500852	0.0329544	0.879183
138	rs17199978	692337	3	136056184	A	G	0.0216845	0.00326421	3.07136e-11	0.011944	0.0312749	0.702552
139	rs10190332	527668	2	61619267	T	G	0.0132993	0.002182	1.09443e-09	0.00978673	0.0173884	0.573553
140	rs10839472	691909	11	49994823	T	C	0.0399847	0.00275932	1.38527e-47	0.0163581	0.0200205	0.413895
141	rs17542466	687582	6	35614744	A	G	0.0404634	0.00369646	6.90303e-28	0.0292083	0.0212229	0.168725
142	rs1423627	678355	5	87125578	T	C	0.0641633	0.00375377	1.67293e-65	-0.00390562	0.0202415	0.846989
143	rs160401	688395	5	138061341	T	C	0.0213873	0.00296972	5.94354e-13	-0.0121242	0.0184033	0.51006
144	rs12480713	663785	20	15801600	T	C	0.0129356	0.00199369	8.6833e-11	0.0280148	0.0174559	0.108517
145	rs3762396	795206	1	19510394	A	G	0.0109933	0.00190955	8.56253e-09	0.00529399	0.0170896	0.756722
146	rs2863981	794282	16	68295598	A	G	0.0414198	0.0035327	9.52432e-32	0.012061	0.0170456	0.479236
147	rs6904676	677904	6	58705746	A	C	0.0465749	0.00431741	3.936e-27	0.0238297	0.0229022	0.298091
148	rs6803870	701791	3	89443784	T	C	0.033037	0.00409805	7.52807e-16	-0.041269	0.025333	0.1033
149	rs10035289	689769	5	153095918	A	G	0.0114252	0.00172326	3.35657e-11	0.0104605	0.0166574	0.530052
150	rs3802924	670918	11	133827733	A	C	0.0137848	0.00225082	9.10631e-10	-0.0115856	0.0220151	0.598755
151	rs8121840	684197	20	30504530	A	G	0.0104989	0.00178648	4.18059e-09	0.00954036	0.0168477	0.571226
152	rs12713433	692534	2	61307982	T	C	0.0147147	0.00229338	1.3977e-10	-0.0489597	0.0206384	0.0177
153	rs4383818	789791	6	50756951	T	G	0.0246757	0.00381816	1.0285e-10	0.00620119	0.0232137	0.789375
154	rs12659802	794156	5	152274478	A	G	0.0149413	0.00201749	1.30303e-13	-0.00966019	0.0196649	0.623276
155	rs9396763	684286	6	9952059	A	C	0.0134681	0.0023492	9.86422e-09	-0.00181635	0.0209285	0.930821
156	rs2194385	684190	2	50865334	A	C	0.0101386	0.00172854	4.47905e-09	-0.0310441	0.0167657	0.064095
157	rs2440885	689699	11	70563286	A	G	0.0123563	0.00186669	3.60716e-11	-0.00550482	0.0177168	0.756043
158	rs8024932	685606	15	77915282	T	G	0.0213433	0.00306692	3.42207e-12	0.0333634	0.0269539	0.215772
159	rs2459359	677935	15	76863838	C	G	0.0658057	0.00606513	1.99762e-27	-0.00839169	0.0422961	0.84271
160	rs2974255	778107	2	516696	A	G	0.0236673	0.00258459	5.33271e-20	-0.00215368	0.0223626	0.923272
161	rs403656	686605	15	76755506	A	G	0.0719945	0.00560352	8.81617e-38	0.015335	0.0232224	0.509042
162	rs972283	795592	7	130466854	A	G	0.00964128	0.00160684	1.97133e-09	-4.3999e-05	0.0174854	0.997984
163	rs10733051	781928	1	167280354	A	G	0.0096733	0.00160549	1.68951e-09	0.00810475	0.0167667	0.628846
164	rs17351791	690594	9	83263089	A	C	0.0108746	0.00181769	2.19507e-09	-0.013089	0.0174028	0.451973
165	rs7727781	683127	5	165185571	T	C	0.00990591	0.00170367	6.08372e-09	0.00201202	0.016715	0.904145
166	rs13085472	687974	3	171129859	T	C	0.0109858	0.00181008	1.28519e-09	0.0223458	0.0176165	0.204607
167	rs6495252	685875	15	78117685	T	C	0.0133903	0.00191648	2.81001e-12	-0.00753454	0.0171295	0.660079
168	rs7694732	690622	4	115124089	A	G	0.0114963	0.00176923	8.14477e-11	-0.00682069	0.0167151	0.683262
169	rs9905991	687945	17	80052073	A	G	0.0105933	0.00171307	6.25724e-10	0.00910936	0.0190183	0.63199
170	rs11118308	794625	1	219633869	A	G	0.010052	0.00160016	3.34527e-10	0.0158926	0.0183784	0.387188
171	rs17739298	692334	6	27293049	C	G	0.0351002	0.00324987	3.42373e-27	0.0805042	0.0301754	0.00765
172	rs719802	692544	11	113234679	T	C	0.0108923	0.00181003	1.76889e-09	-0.0239021	0.0172414	0.165623
173	rs7710595	689024	5	106506697	A	C	0.0114693	0.00173407	3.73862e-11	0.00744767	0.0167971	0.657519
174	rs1014194	686107	5	168192944	A	C	0.010939	0.00181585	1.69987e-09	-0.00717917	0.0173519	0.679111
175	rs907011	662024	16	54234492	T	G	0.011547	0.00190703	1.40447e-09	-0.0192348	0.0202488	0.342125
176	rs16828086	675913	2	151198990	C	G	0.010557	0.00181069	5.5293e-09	0.00283602	0.017958	0.874482
177	rs12615778	684324	2	102436738	A	G	0.0125944	0.00199425	2.69567e-10	-0.0100345	0.0181834	0.581055
178	rs825680	680731	16	73606563	A	T	0.0107161	0.00184778	6.65292e-09	0.00350213	0.0177918	0.843938
179	rs1498139	688263	18	51478026	A	C	0.0131199	0.00209353	3.6834e-10	0.0106839	0.0190944	0.575822
180	rs4936671	678888	11	121942512	C	G	0.0120462	0.00183311	4.98216e-11	-0.000285959	0.0172205	0.986728
181	rs1040881	691190	20	15099816	T	C	0.0109593	0.00181277	1.48839e-09	0.0202109	0.019339	0.295967
182	rs12694021	690963	2	206084372	A	C	0.0102749	0.00174455	3.86947e-09	0.0053523	0.0167372	0.749125
183	rs419261	792747	6	33554147	T	C	0.0100614	0.00175176	9.26973e-09	0.00957065	0.0172049	0.578029
184	rs8033510	686532	15	61445514	T	C	0.0115642	0.00181608	1.91955e-10	-0.0185185	0.0172767	0.28374
185	rs10989568	688508	9	104396304	A	G	0.0129214	0.00188762	7.62983e-12	0.0253342	0.0166492	0.128095
186	rs2140418	631778	6	34975415	T	C	0.0428737	0.00340595	2.46148e-36	0.0174341	0.0209558	0.40542
187	rs17080319	692606	3	48732480	T	C	0.056936	0.00390596	3.95153e-48	-0.0117705	0.0258127	0.648425
188	rs11128760	690962	3	15873407	A	G	0.0114933	0.00174906	4.99259e-11	0.0241298	0.0168819	0.152899
189	rs3739555	794521	9	129940416	T	G	0.0137187	0.0023801	8.21748e-09	-0.016981	0.0208014	0.414315
190	rs3808434	794701	8	116559435	A	G	0.0104908	0.00160533	6.36224e-11	-0.024795	0.0170029	0.144757
191	rs40245	681704	7	21470536	A	T	0.0116826	0.00180295	9.18926e-11	0.0172367	0.0176847	0.329707
192	rs6088943	686064	20	34420023	A	T	0.0253785	0.00385143	4.41703e-11	-0.0143584	0.0471624	0.760783
193	rs2075205	691296	16	54153099	A	T	0.0130529	0.00171171	2.42771e-14	0.0279469	0.0170378	0.100938
194	rs4737183	685737	8	64720693	A	G	0.0115124	0.00174709	4.41407e-11	-0.0103324	0.0167239	0.536723
195	rs823074	689143	1	205774839	T	C	0.0117765	0.00170208	4.55219e-12	0.018275	0.0183713	0.319844
196	rs9362662	683953	6	90296588	A	G	0.0111751	0.00185918	1.84606e-09	0.0245888	0.0167109	0.141159
197	rs761423	692545	1	17301672	T	C	0.0122672	0.00170823	6.90881e-13	0.0150771	0.0168059	0.36965
198	rs984902	692068	2	81358877	A	T	0.0187605	0.00285583	5.05894e-11	-0.0199124	0.0286537	0.487105
199	rs11066301	795498	12	112871372	A	G	0.0124132	0.00192268	1.07391e-10	0.0337357	0.0191121	0.077543
200	rs6595205	794525	5	119372533	C	G	0.0115841	0.001621	8.91755e-13	-0.0375173	0.0168153	0.025697
201	rs6888159	691415	5	63932234	C	G	0.0142446	0.00187167	2.72807e-14	-0.0103305	0.0178549	0.562874
202	rs1403846	787537	4	119101723	T	C	0.0120918	0.00210316	8.95801e-09	0.0718559	0.0219469	0.001066
203	rs2425857	690825	20	44914134	A	G	0.0137708	0.00171914	1.14442e-15	-0.0174656	0.0170993	0.307036
204	rs2768950	754826	4	49064487	A	G	0.0116	0.00190005	1.02725e-09	-0.0141701	0.0194081	0.465322
205	rs629443	790044	13	76386075	T	G	0.0111157	0.00190455	5.33532e-09	0.00319209	0.019347	0.868938
206	rs740157	787152	7	77055885	A	G	0.0106179	0.001611	4.37258e-11	0.00899534	0.0166793	0.589687
207	rs925421	674423	4	60253877	A	G	0.0132343	0.00205855	1.285e-10	0.013373	0.0193376	0.489242
208	rs7607369	790384	2	219279097	A	G	0.010994	0.00160629	7.68387e-12	-0.0103898	0.0169657	0.540307
209	rs25832	692083	5	66175682	A	G	0.0148337	0.00201881	2.01567e-13	-0.0161017	0.0186027	0.386741
210	rs6921533	690769	6	73742334	T	C	0.0128937	0.00194113	3.08638e-11	0.0109609	0.0187607	0.559074
211	rs2367112	794305	5	64168193	T	G	0.0115291	0.00172191	2.14924e-11	0.0123307	0.016952	0.466993
212	rs7607351	685674	2	69562127	T	C	0.0120807	0.00170123	1.23705e-12	-0.00590553	0.0169284	0.7272
213	rs4985155	794269	16	15129459	A	G	0.0119648	0.00185173	1.03746e-10	-0.00448294	0.0179392	0.802667
214	rs11115176	792384	12	82465797	T	C	0.017084	0.00219492	7.05941e-15	0.00128282	0.0212985	0.951942
215	rs1362910	744652	8	30856464	A	G	0.0153723	0.00185872	1.33528e-16	0.0148375	0.0170464	0.384073
216	rs7334078	688374	13	99120484	T	C	0.0129143	0.00193439	2.45311e-11	-0.0234909	0.0187604	0.2105
217	rs9367368	786723	6	13189275	T	C	0.0138173	0.00182933	4.24618e-14	-0.0177093	0.0198574	0.372481
218	rs7042372	681234	9	6959840	A	G	0.0127864	0.00183202	2.96483e-12	-0.0126398	0.0176597	0.474181
219	rs7598402	673277	2	50735943	C	G	0.014543	0.00184256	2.95407e-15	0.00101952	0.0169398	0.951971
220	rs9349239	687917	6	42676480	A	G	0.0106297	0.00178943	2.84549e-09	0.00279791	0.0166779	0.866756
221	rs7844647	793703	8	34503776	T	C	0.0126016	0.00181034	3.38117e-12	-0.0109261	0.0188828	0.562883
222	rs11635675	688719	15	63793238	T	G	0.0171276	0.00190149	2.10913e-19	0.0270362	0.018296	0.139475
223	rs7796608	601887	7	897847	A	G	0.0153923	0.0025877	2.71001e-09	0.0335692	0.0238102	0.158564
224	rs17327461	792231	2	35512183	T	C	0.0119178	0.00163001	2.64188e-13	-0.023573	0.0170788	0.167476
225	rs262956	686884	3	183486117	T	G	0.0108902	0.00189012	8.32912e-09	-0.0334145	0.0175888	0.057473
226	rs1006353	790767	13	28047269	A	G	0.0112275	0.00192073	5.05348e-09	-0.0144728	0.0189558	0.445153
227	rs1593304	669507	7	131619847	A	G	0.0128447	0.00222348	7.61059e-09	0.0178158	0.0240681	0.459179
228	rs12101393	689675	15	92570921	C	G	0.0161497	0.00236271	8.18539e-12	0.016233	0.0221601	0.463848
229	rs12776880	676100	10	19776828	A	T	0.0116501	0.00192243	1.36018e-09	-0.0238962	0.0184176	0.194435
230	rs4077093	620584	12	51593616	T	G	0.0131401	0.00223748	4.28634e-09	0.0217427	0.0220887	0.324931
231	rs9530843	674325	13	79563749	A	C	0.0139613	0.00184637	3.98457e-14	0.00681316	0.018516	0.71291
232	rs2012927	792270	18	63297672	A	G	0.0105663	0.00176988	2.37185e-09	-0.000152988	0.0176556	0.993083
233	rs2192158	690727	4	55505360	A	G	0.0149684	0.00174947	1.16868e-17	-0.00014399	0.0167077	0.993098
234	rs2866816	688980	19	30683879	T	C	0.0123925	0.00210724	4.08049e-09	0.000292043	0.0192045	0.987852
235	rs4858193	686850	3	20441050	T	C	0.0124658	0.00190988	6.70792e-11	-0.0240641	0.0211533	0.255265
236	rs827092	692482	3	157985182	T	C	0.0121482	0.00172838	2.08538e-12	-0.0117912	0.0169233	0.485999
237	rs1625427	676334	11	131957293	T	C	0.0134088	0.00180403	1.06399e-13	0.0346556	0.0177626	0.051064
238	rs9961813	792281	18	57853056	A	C	0.0448644	0.00434418	5.29267e-25	-0.0503955	0.0308088	0.101882
239	rs2731222	690932	12	90595383	A	C	0.011989	0.00191712	4.00914e-10	-0.0214336	0.0188474	0.255437
240	rs329124	690757	5	133865452	A	G	0.0133001	0.00171549	8.98125e-15	-0.0201849	0.0170275	0.235836
241	rs7968230	690439	12	133481917	A	G	0.0120103	0.00182525	4.70071e-11	-0.0277718	0.0185013	0.13332
242	rs3739733	637547	9	88897891	A	G	0.0129884	0.00210097	6.3254e-10	-0.00195309	0.0201427	0.922747
243	rs11150911	781716	18	73498528	A	C	0.0138557	0.00181209	2.06926e-14	0.0268266	0.0183519	0.143787
244	rs12680842	782549	8	95582606	A	G	0.0114273	0.00182071	3.46782e-10	0.000852363	0.0176266	0.961432
245	rs17531363	687883	1	107977075	A	C	0.0126989	0.00199157	1.81415e-10	0.00013801	0.0181942	0.993966
246	rs7195386	687736	16	24578458	T	C	0.0153429	0.0017704	4.46158e-18	0.00127982	0.0168409	0.939412
247	rs10456637	788067	6	50763935	A	T	0.0430738	0.00404484	1.76131e-26	-0.00327164	0.021836	0.880888
248	rs1650586	786730	5	157516393	T	G	0.0179569	0.00291555	7.32041e-10	0.0536255	0.0298264	0.072197
249	rs3736485	790404	15	51748610	A	G	0.0116134	0.0016328	1.13907e-12	-0.0135577	0.0170536	0.426594
250	rs1437929	690871	2	211983316	A	G	0.0118875	0.00194598	1.00417e-09	-0.0198987	0.0184669	0.281219
251	rs2307022	795159	16	68381978	A	G	0.051323	0.00331734	5.43277e-54	0.0235727	0.0176019	0.180481
252	rs769674	685942	4	140881964	A	T	0.0119857	0.00182854	5.57075e-11	0.0384716	0.0178769	0.031414
253	rs4624596	691079	3	119571541	T	C	0.0139716	0.00233219	2.08846e-09	-0.0347666	0.0214938	0.105772
254	rs10146527	781339	14	79499850	T	C	0.0130478	0.00171037	2.3724e-14	0.0235276	0.0175592	0.180261
255	rs1862451	691653	16	24803620	A	G	0.0155938	0.00195876	1.70606e-15	0.0110205	0.0189636	0.56118
256	rs11753081	790084	6	20705590	T	G	0.0132618	0.00220341	1.75755e-09	0.032518	0.0217994	0.135767
257	rs1512065	670731	20	53453326	A	G	0.0144734	0.00210846	6.67444e-12	-0.0181719	0.0218871	0.406396
258	rs7024334	782431	9	109072075	T	G	0.0123844	0.0020224	9.14693e-10	0.0280281	0.0199831	0.16072
259	rs10779751	794997	1	11284336	A	G	0.0139531	0.00180066	9.26946e-15	-0.0372428	0.0187751	0.047313
260	rs11736228	691580	4	147376805	A	T	0.0121889	0.00206418	3.52789e-09	-0.00466709	0.0192492	0.808408
261	rs651548	680904	12	99560183	A	G	0.012546	0.00199714	3.34293e-10	0.0126942	0.0174247	0.466307
262	rs9540493	785493	13	66205704	A	G	0.0169111	0.00178869	3.24607e-21	-0.00617987	0.0180263	0.731734
263	rs7869771	679436	9	94180627	A	C	0.0132872	0.00190546	3.09775e-12	0.0340336	0.0193073	0.077954
264	rs9291467	688636	4	25428296	T	C	0.0129185	0.00172949	8.04729e-14	0.0301469	0.0169018	0.074486
265	rs9544915	690945	13	36230485	T	C	0.0153897	0.00254728	1.5256e-09	0.0183799	0.0256292	0.473287
266	rs977540	789485	16	9724750	A	G	0.0119828	0.00193855	6.35598e-10	0.0397091	0.0197288	0.044158
267	rs12595749	692290	15	79432359	A	G	0.0149986	0.00170598	1.4718e-18	-0.0159403	0.0169346	0.346562
268	rs1928295	793649	9	120378483	T	C	0.0151756	0.00163934	2.09919e-20	0.000873381	0.016763	0.958426
269	rs4864201	795263	4	130731284	T	C	0.0127624	0.00171164	8.90254e-14	0.00473519	0.0174836	0.786507
270	rs4372836	794417	2	28973883	T	C	0.0149703	0.00183802	3.79944e-16	0.0056258	0.0181296	0.756312
271	rs17757975	690716	6	38214150	T	C	0.0159606	0.00247523	1.13249e-10	-0.0189709	0.0260694	0.466817
272	rs17820822	690065	9	11831420	T	G	0.0112739	0.00188225	2.10335e-09	-0.00870004	0.0188174	0.643859
273	rs1819844	793238	12	68205604	A	G	0.014084	0.00210982	2.46482e-11	0.020468	0.0228639	0.37067
274	rs12042959	685384	1	243533273	A	G	0.0182803	0.00246305	1.15518e-13	0.00277585	0.0239227	0.907611
275	rs4303732	691017	2	100830040	T	C	0.013721	0.00183673	7.99856e-14	0.0107536	0.0184739	0.560526
276	rs6461115	791735	7	2103668	A	G	0.0145593	0.00192115	3.49808e-14	-0.00522135	0.0200963	0.794999
277	rs11792069	644252	9	140646121	A	G	0.0150569	0.00240382	3.75867e-10	0.021241	0.0254058	0.403124
278	rs3822683	684509	5	96080883	A	G	0.0124725	0.00214375	5.95355e-09	0.0152933	0.0203542	0.452443
279	rs11629783	690824	15	66741387	C	G	0.0150176	0.00208962	6.63492e-13	0.0391453	0.0216316	0.070362
280	rs12033257	664083	1	112318484	A	G	0.0134889	0.00184038	2.31124e-13	-0.0139443	0.0180622	0.440102
281	rs12041258	688602	1	195047936	T	C	0.0147983	0.0020989	1.78277e-12	0.0303128	0.0219327	0.166928
282	rs12587412	688484	14	47272423	T	G	0.0112757	0.00181662	5.40259e-10	0.00996347	0.0171857	0.562101
283	rs10467530	689848	13	54694130	C	G	0.0191185	0.0027317	2.58264e-12	0.0343089	0.0252128	0.173566
284	rs1552717	692333	11	29158495	A	T	0.017533	0.00261514	2.0221e-11	-0.0236706	0.0240287	0.324575
285	rs587230	775267	11	69299771	A	G	0.0179808	0.00242628	1.25498e-13	0.0341392	0.024463	0.162839
286	rs7601895	679924	2	55281901	C	G	0.0174309	0.00214272	4.12187e-16	-0.0392717	0.0186848	0.035593
287	rs7615297	689710	3	156299313	C	G	0.0142826	0.0024215	3.67356e-09	-0.00523527	0.0237163	0.825284
288	rs929641	793752	2	58792377	A	G	0.0143361	0.00196896	3.31245e-13	-0.0191357	0.0169778	0.259667
289	rs4820408	794185	22	40604945	T	G	0.019638	0.00191263	9.86739e-25	0.00571731	0.0184733	0.75695
290	rs6548221	795394	2	295255	A	G	0.0153269	0.00202327	3.58192e-14	0.0447139	0.0201691	0.026647
291	rs215632	684437	7	32368524	A	G	0.0115206	0.00196185	4.29754e-09	-0.00967406	0.0174169	0.578597
292	rs6804181	687538	3	116937546	A	T	0.0144426	0.00242158	2.45937e-09	0.00674973	0.0219849	0.758837
293	rs12593036	686055	15	81058652	A	G	0.0155665	0.00197458	3.1853e-15	-0.00763677	0.0182565	0.67576
294	rs13047416	683228	21	40309436	C	G	0.0117001	0.00188805	5.75696e-10	-0.0185744	0.0173513	0.284396
295	rs2479958	664268	13	111984244	A	G	0.0130146	0.00184678	1.82522e-12	0.0228644	0.0173324	0.187095
296	rs10920678	788624	1	190239907	A	G	0.0155341	0.00171531	1.35149e-19	0.0144885	0.0167616	0.38737
297	rs2612203	515871	11	54914689	A	G	0.0397803	0.00543057	2.38464e-13	0.0347364	0.0743896	0.640557
298	rs6463489	791893	7	5542513	T	C	0.015289	0.00261932	5.3148e-09	-0.0263546	0.0312998	0.399785
299	rs11781222	789828	8	23389571	T	C	0.015496	0.00240591	1.18852e-10	0.0451062	0.0266422	0.090454
300	rs1983864	692553	10	100017453	T	G	0.0119385	0.00189191	2.78521e-10	-0.00405477	0.017586	0.817639
301	rs7561278	677253	2	48954905	T	C	0.0159619	0.00212517	5.87265e-14	0.00685645	0.0207141	0.740637
302	rs9595908	794175	13	33184288	T	C	0.0157688	0.00170059	1.81783e-20	-0.0319288	0.017155	0.062722
303	rs2680648	686125	3	53777176	T	C	0.0143952	0.0020699	3.5378e-12	-0.0202858	0.0213943	0.343032
304	rs7557796	692414	2	86766153	T	C	0.0175531	0.00184286	1.65144e-21	-0.00124622	0.0177764	0.944088
305	rs2481665	795247	1	62594677	T	C	0.0151946	0.00165447	4.15622e-20	-0.0143545	0.0168262	0.393585
306	rs7181498	690980	15	95271404	T	C	0.0154718	0.00181315	1.42444e-17	0.0291189	0.0171819	0.090129
307	rs9931967	684371	16	20375351	T	G	0.0149208	0.00170916	2.54903e-18	0.0215812	0.0170474	0.205503
308	rs1522569	689573	4	171632637	T	G	0.0148024	0.0022174	2.46303e-11	0.0250348	0.0240434	0.297747
309	rs9806058	690566	14	35673470	A	T	0.0149774	0.00261095	9.67137e-09	0.000438096	0.0274498	0.987274
310	rs9809534	692357	3	125189782	C	G	0.0163709	0.00261122	3.62397e-10	0.0120523	0.0262176	0.645749
311	rs8067737	649518	17	29349688	T	C	0.0174522	0.00301115	6.79784e-09	-0.0137471	0.0303655	0.650759
312	rs12514473	692548	5	80818639	T	C	0.01621	0.00202163	1.07201e-15	0.0287205	0.0199012	0.148961
313	rs6448587	691097	4	28561990	A	C	0.0151092	0.00236852	1.78041e-10	0.0152477	0.0212873	0.47383
314	rs1333423	689377	13	59425111	A	T	0.0148366	0.00222129	2.40161e-11	0.014249	0.0207072	0.491399
315	rs2721965	690170	8	116662038	A	C	0.0142947	0.00187558	2.50765e-14	0.0112804	0.0176627	0.523056
316	rs998732	793852	19	19378671	A	G	0.0162974	0.00224954	4.33124e-13	-0.0116103	0.0257323	0.651871
317	rs1375561	782697	3	85658230	T	C	0.01307	0.00198348	4.41456e-11	0.00858474	0.0175543	0.624832
318	rs6587552	689723	1	151018861	A	G	0.0149532	0.00207963	6.46444e-13	-0.0526589	0.0199976	0.008474
319	rs2304130	783847	19	19789528	A	G	0.0213517	0.00354509	1.71319e-09	-0.0832496	0.0333826	0.012657
320	rs12215331	758914	6	34644749	T	C	0.0207735	0.00234196	7.30549e-19	0.00827111	0.0230498	0.719744
321	rs28350	686689	3	42418446	A	G	0.0138973	0.00238968	6.04346e-09	0.0215557	0.0235876	0.360784
322	rs12098284	686167	10	76047464	T	C	0.0157635	0.00271081	6.06171e-09	-0.00857414	0.0274468	0.754747
323	rs1296328	683488	4	137083193	A	C	0.0148698	0.00194685	2.20797e-14	0.0227508	0.0179214	0.204243
324	rs7444298	691820	5	87730027	A	G	0.124411	0.00501094	4.47589e-136	0.00754741	0.0211885	0.721709
325	rs12939549	793950	17	78611724	A	G	0.0163134	0.00162436	9.86802e-24	-0.00120527	0.0168451	0.942929
326	rs2000746	675837	18	57677294	A	G	0.0153251	0.00210747	3.54772e-13	0.0149908	0.0196315	0.445118
327	rs3803286	691435	14	103246470	A	G	0.016781	0.00181162	1.988e-20	-0.0629804	0.0178589	0.000424
328	rs17724992	785851	19	18454825	A	G	0.0180032	0.00194283	1.92439e-20	-0.000187982	0.0206686	0.992752
329	rs11250076	566163	8	10647823	A	G	0.0642412	0.00315053	2.02654e-92	0.015788	0.0168769	0.349543
330	rs12042908	794074	1	74997762	A	G	0.0169552	0.00163366	3.0995e-25	0.0214995	0.0168751	0.202639
331	rs4764949	691560	12	103658096	A	G	0.0192978	0.00189446	2.27898e-24	-0.00573353	0.0177663	0.746932
332	rs1791253	684367	18	37103550	T	G	0.0220597	0.00372275	3.11085e-09	-0.0268678	0.037118	0.469161
333	rs3819299	758228	6	31322367	T	G	0.021314	0.00352061	1.41251e-09	-0.0144205	0.0377068	0.702158
334	rs4148155	794889	4	89054667	A	G	0.018891	0.00264269	8.78069e-13	0.0366681	0.0300067	0.221686
335	rs11889536	688977	2	220163543	A	G	0.0185414	0.00248678	8.91843e-14	-0.0605211	0.0245725	0.013801
336	rs7243357	791550	18	56883319	T	G	0.0211686	0.00212505	2.24659e-23	0.000698244	0.0218301	0.974467
337	rs7531656	794253	1	49828663	A	G	0.0193693	0.00175413	2.39351e-28	0.00115567	0.0177247	0.948017
338	rs1431659	689739	8	73439070	A	G	0.0204214	0.00191433	1.44305e-26	0.00107258	0.0189353	0.954823
339	rs895330	684271	19	4060707	C	G	0.0198845	0.00231145	7.79218e-18	-0.000856633	0.0258849	0.97359
340	rs1454687	692324	3	94038085	C	G	0.0196917	0.00170695	8.66275e-31	-0.0246575	0.0168097	0.142397
341	rs12964689	692097	18	21116998	A	G	0.0228385	0.00176128	1.88346e-38	-0.0133268	0.0166922	0.424661
342	rs1814170	686628	7	138794149	A	T	0.0206626	0.00290064	1.05254e-12	-0.0315219	0.0276234	0.253789
343	rs13240600	692233	7	99064466	A	G	0.0215226	0.00246459	2.48622e-18	0.00239086	0.0227465	0.916275
344	rs17096549	768355	12	38529333	A	G	0.0533242	0.00633238	3.73665e-17	0.0634437	0.0606339	0.29539
345	rs11668301	691176	19	31016196	A	G	0.0174728	0.00243247	6.81275e-13	0.0216946	0.0256606	0.397869
346	rs930295	690522	2	50233352	A	C	0.0166449	0.0024148	5.46874e-12	-0.00307925	0.0244271	0.899669
347	rs4671328	679487	2	58935282	T	G	0.0176232	0.00197707	4.93169e-19	-0.00589658	0.0169624	0.728154
348	rs11074446	773181	16	20255123	T	C	0.0247942	0.00240673	6.90089e-25	-0.0140301	0.0240329	0.55939
349	rs4766710	691939	12	114437708	A	G	0.0228034	0.00355198	1.36346e-10	-0.00810903	0.0379693	0.83087
350	rs9688431	789356	6	73922654	T	C	0.0222421	0.00351436	2.46895e-10	-0.0221489	0.0391648	0.57174
351	rs13191362	792699	6	163033350	A	G	0.0206451	0.0026515	6.90641e-15	-0.00544515	0.0289502	0.850789
352	rs2075650	779741	19	45395619	A	G	0.0224315	0.00231776	3.73557e-22	0.0398579	0.0280349	0.155092
353	rs9931164	749059	16	53825238	A	G	0.0801727	0.00626519	1.71441e-37	-0.0186441	0.0723364	0.796602
354	rs16823670	678580	3	115071668	A	G	0.0309002	0.00522246	3.28303e-09	0.057269	0.0554042	0.301282
355	rs2307111	795430	5	75003678	T	C	0.0217969	0.00173927	4.97592e-36	0.00200801	0.0170349	0.906157
356	rs2590942	793971	1	72885281	T	G	0.0207362	0.00221512	7.885e-21	0.015007	0.0216612	0.48844
357	rs11075986	790364	16	53805344	C	G	0.0304265	0.00469299	8.96878e-11	0.0283223	0.0328565	0.388692
358	rs6700816	686392	1	174883994	A	T	0.0327673	0.00517515	2.4252e-10	-0.0402721	0.0550966	0.464835
359	rs17238110	775505	15	62150364	A	G	0.0351709	0.00500095	2.0236e-12	-0.0497468	0.048833	0.308331
360	rs208015	691575	17	46252346	T	C	0.0310706	0.0035355	1.52001e-18	0.0248882	0.034075	0.46516
361	rs946526	674813	1	46487168	C	T	0.031921	0.00465284	6.86037e-12	-0.0447986	0.0499836	0.370109
362	rs2635727	792938	6	50820940	C	T	0.0506273	0.00339248	2.32227e-50	-0.00042409	0.0193534	0.982528
363	rs7531118	781714	1	72837239	C	T	0.0221066	0.00179062	5.13402e-35	0.0135873	0.0187516	0.468706
364	rs2230590	692189	3	49936102	C	T	0.0562475	0.00229598	1.5432e-132	0.0198369	0.0166626	0.233813
365	rs12488237	787551	3	56114861	C	T	0.0233262	0.00360579	9.85839e-11	0.0347627	0.0423759	0.412017
366	rs10131890	691777	14	97258752	C	A	0.0252429	0.00394484	1.56419e-10	0.0188532	0.0354289	0.59466
367	rs13175892	663251	5	87866793	C	T	0.0997947	0.00751119	2.78614e-40	-0.0399455	0.0606895	0.510429
368	rs1973993	692549	1	96943994	C	T	0.0203881	0.0017884	4.17264e-30	0.00957303	0.0169486	0.572213
369	rs3753549	691062	1	243722892	C	T	0.0228536	0.00257477	6.93267e-19	-0.00225254	0.0249502	0.928039
370	rs17302346	632182	1	174983543	C	T	0.0414302	0.00704923	4.17082e-09	0.0898791	0.0806357	0.26499
371	rs2425241	689885	20	35018412	C	T	0.0243236	0.00353049	5.59489e-12	0.0208942	0.0415618	0.615179
372	rs8102137	692575	19	30296853	C	T	0.0186901	0.00180509	4.00942e-25	0.00261258	0.0179702	0.884387
373	rs17094222	791705	10	102395440	C	T	0.0274971	0.00265804	4.41621e-25	-0.00593357	0.022712	0.793902
374	rs9630985	690619	2	181607676	C	A	0.0130328	0.00191103	9.11766e-12	0.00723874	0.0181278	0.689688
375	rs2890652	674785	2	142959931	C	T	0.0169346	0.00230277	1.92328e-13	0.010748	0.0244561	0.660328
376	rs427943	712095	21	46570896	C	A	0.0165994	0.00178085	1.1523e-20	0.0170193	0.0172581	0.324048
377	rs12448738	691932	16	56489343	C	A	0.014963	0.00253105	3.38416e-09	-0.0144692	0.0248689	0.560708
378	rs3734572	786251	6	28059458	C	T	0.0307953	0.00425937	4.82919e-13	-0.0699784	0.0466223	0.133355
379	rs577525	690616	10	99769388	C	T	0.0132497	0.00178527	1.15667e-13	-0.00421186	0.0168181	0.802252
380	rs2850969	691825	4	102183594	C	T	0.0144358	0.00241178	2.15693e-09	0.0033743	0.0235658	0.88613
381	rs7784465	685477	7	6418275	C	T	0.0175104	0.00250808	2.91861e-12	0.0258607	0.0245297	0.29174
382	rs17636031	782807	10	126594078	C	T	0.0169085	0.00206548	2.69494e-16	-0.0242046	0.0238244	0.30963
383	rs6786582	791202	3	135898984	C	T	0.0698431	0.00437113	1.81116e-57	0.0087853	0.0207983	0.672751
384	rs7102454	691134	11	65594820	C	T	0.0124841	0.00189187	4.14532e-11	-0.0329448	0.0179191	0.065996
385	rs7919	685991	16	70514828	C	A	0.0120648	0.00177862	1.17538e-11	-0.0185092	0.017404	0.287532
386	rs10211055	686577	2	229016917	C	T	0.0140488	0.00181858	1.11732e-14	-0.0146011	0.0180304	0.418063
387	rs2733287	681730	12	41880909	C	A	0.0161911	0.00172225	5.39854e-21	0.00594927	0.0167348	0.722208
388	rs3826705	690844	19	42637232	C	T	0.0157	0.00270007	6.07529e-09	0.026677	0.0261632	0.307876
389	rs9507983	692568	13	28620036	C	T	0.0132805	0.00210943	3.05857e-10	0.0588282	0.0172325	0.000645
390	rs13263601	686196	8	14095900	C	A	0.0120838	0.00184006	5.13058e-11	0.0234626	0.0177073	0.185156
391	rs5396	785408	3	170744815	C	T	0.0151928	0.00181773	6.37272e-17	0.00332945	0.0187155	0.858792
392	rs2611742	691646	5	95856501	C	T	0.0193801	0.00214611	1.71161e-19	0.0154953	0.0170241	0.362714
393	rs29938	788372	19	34311481	C	T	0.0132519	0.00176996	7.03995e-14	0.0105096	0.017685	0.552336
394	rs11915371	690829	3	70539559	C	A	0.0144688	0.00213835	1.32088e-11	0.0122753	0.0205283	0.549881
395	rs905938	795227	1	154991389	C	T	0.0160535	0.00201927	1.86277e-15	-0.0406272	0.0208414	0.051269
396	rs1927790	794326	13	96922191	C	T	0.0126524	0.0016558	2.15136e-14	0.0310024	0.0167822	0.064706
397	rs6443750	776837	3	181329682	C	T	0.0131405	0.00211164	4.88153e-10	0.0025667	0.0290665	0.929603
398	rs11987383	688014	8	15197115	C	A	0.0158509	0.0026178	1.40396e-09	-0.0241728	0.0265827	0.363168
399	rs1951455	690040	14	91512339	C	T	0.01361	0.00190456	8.93136e-13	0.0506988	0.0192152	0.008344
400	rs13417156	741230	2	62848319	C	T	0.0134561	0.00173349	8.33453e-15	0.0108024	0.0175624	0.538513
401	rs2710323	790805	3	52815905	C	T	0.0153283	0.0017078	2.82095e-19	-0.0297873	0.0167666	0.075648
402	rs13247665	690623	7	93232057	C	T	0.0119885	0.00185056	9.27785e-11	0.0301004	0.0195027	0.122729
403	rs2185027	791606	6	153381622	C	A	0.0131912	0.00180407	2.6334e-13	-0.0215608	0.018216	0.236546
404	rs6738445	787966	2	172599615	C	T	0.0165847	0.00208869	2.01785e-15	0.0270654	0.019089	0.156218
405	rs980329	692518	2	60285100	C	T	0.017143	0.00210511	3.83944e-16	-0.0107112	0.0208762	0.607924
406	rs11781699	784642	8	118863061	C	T	0.0142198	0.00215342	4.01987e-11	-0.00771569	0.0234391	0.742023
407	rs326889	688030	4	112713436	C	T	0.0123518	0.00186101	3.19835e-11	0.0318455	0.0173796	0.066911
408	rs4725984	784486	7	150668514	C	T	0.0124884	0.00173821	6.73745e-13	0.0258783	0.0181967	0.154978
409	rs10083803	690845	16	6701400	C	T	0.0112293	0.0019489	8.31941e-09	-0.025881	0.0191162	0.175753
410	rs7874154	685829	9	27777012	C	T	0.0119391	0.00175457	1.01335e-11	0.0264053	0.0167525	0.114979
411	rs12609744	691253	19	12994140	C	T	0.0133717	0.00199381	1.99225e-11	0.00226543	0.0190392	0.905286
412	rs2838006	686586	21	42653567	C	T	0.0126923	0.00181073	2.39134e-12	0.00259862	0.0173948	0.881208
413	rs9419958	691816	10	105675946	C	T	0.0153566	0.00263389	5.52942e-09	0.023531	0.0264021	0.372798
414	rs340025	786830	15	60908307	C	T	0.0121403	0.00170204	9.83373e-13	0.0448672	0.0170773	0.008622
415	rs17446091	793600	8	27167942	C	T	0.0122227	0.00207586	3.90821e-09	0.00190419	0.0217087	0.930097
416	rs4936175	692569	11	132641959	C	T	0.012955	0.00170527	3.02945e-14	-0.00842741	0.0167461	0.614814
417	rs1075901	794789	17	15943910	C	T	0.0127328	0.00160443	2.08713e-15	0.00130215	0.0167286	0.937928
418	rs4366093	688025	8	20639811	C	T	0.0108879	0.00184957	3.93907e-09	0.00655447	0.0178376	0.71331
419	rs7123876	793551	11	72444583	C	T	0.0114096	0.00190988	2.31532e-09	0.0270897	0.0190727	0.155493
420	rs17056301	688085	5	158271680	C	T	0.0173138	0.00214271	6.45927e-16	0.0467567	0.0206966	0.023898
421	rs4284600	682852	15	31843528	C	T	0.0100005	0.00172808	7.16318e-09	0.00257668	0.0169396	0.879089
422	rs13432055	790223	2	56603985	C	T	0.0133311	0.00182102	2.46734e-13	0.0451072	0.018664	0.015678
423	rs10773049	790708	12	124506631	C	T	0.0103316	0.00173746	2.74118e-09	-0.0198926	0.0170961	0.24458
424	rs2154297	690841	1	80791708	C	T	0.0111264	0.00191234	5.9483e-09	0.0135498	0.0187552	0.470022
425	rs4273371	794363	3	108119071	C	T	0.0112119	0.0016759	2.23079e-11	0.00716825	0.0166206	0.666254
426	rs9951893	682456	18	60739250	C	T	0.0112006	0.00177965	3.09961e-10	0.0227463	0.0168592	0.177248
427	rs10268050	794416	7	44522617	C	T	0.0141408	0.00206343	7.23031e-12	-0.0273239	0.0227605	0.229925
428	rs4670626	681157	2	37046657	C	T	0.0119794	0.00183464	6.59668e-11	0.00136407	0.0191498	0.943187
429	rs6900723	690104	6	23876240	C	T	0.0121474	0.00181391	2.13029e-11	-0.00861198	0.0179256	0.630939
430	rs7941030	795457	11	122522375	C	T	0.0111437	0.00170393	6.15278e-11	-0.00984026	0.0172035	0.56736
431	rs1345148	691590	4	30843533	C	T	0.0100717	0.00173783	6.80948e-09	0.0113385	0.0169875	0.504494
432	rs2429150	686276	12	2152655	C	A	0.0124915	0.00182689	8.05496e-12	0.00889928	0.0170557	0.601858
433	rs331949	787844	4	143663206	C	T	0.0123816	0.00181296	8.52054e-12	0.0231773	0.0175191	0.185823
434	rs310618	709614	20	62127121	C	T	0.0119302	0.0018143	4.84413e-11	-0.00921937	0.021323	0.665503
435	rs1455137	792826	4	145986668	C	A	0.010973	0.00179833	1.04913e-09	-0.0143363	0.016996	0.398945
436	rs17681708	692361	17	9792872	C	T	0.0103758	0.00180284	8.65208e-09	-0.022216	0.0194514	0.25338
437	rs6132918	665013	20	26073030	C	T	0.0231391	0.00292922	2.80217e-15	-0.00815718	0.0434621	0.851114
438	rs10838122	673207	11	43551416	C	T	0.0103804	0.00176362	3.95969e-09	0.00249788	0.0169202	0.882638
439	rs8069296	794875	17	42935059	C	T	0.0128761	0.00209349	7.7217e-10	0.0127514	0.0214078	0.551417
440	rs11790280	684876	9	14651283	C	T	0.0110282	0.0018522	2.61429e-09	0.0238161	0.0170848	0.163301
441	rs1544459	795359	7	77417584	C	T	0.0103861	0.00161694	1.33364e-10	-0.00274276	0.0167433	0.869883
442	rs892261	691303	13	65884191	C	T	0.0122492	0.00195368	3.61498e-10	0.00759806	0.0168404	0.65187
443	rs2836961	793481	21	40627020	C	A	0.0120814	0.00177593	1.02551e-11	-0.0132393	0.0171806	0.440961
444	rs6879326	690684	5	59208302	C	T	0.0100196	0.00172097	5.81238e-09	-0.000428092	0.0167428	0.97959
445	rs6818414	685947	4	16600664	C	T	0.0105094	0.0017141	8.72369e-10	0.016445	0.0169038	0.330617
446	rs881301	691753	8	38332318	C	T	0.0100967	0.00170803	3.39391e-09	0.0125065	0.0169226	0.459915
447	rs2397061	688481	6	51638877	C	T	0.0386352	0.00374698	6.28309e-25	0.0107777	0.0272038	0.691972
448	rs884282	691002	12	117579274	C	T	0.0107604	0.00176045	9.82197e-10	0.00981765	0.0169904	0.563408
449	rs1452134	690523	11	86133416	C	T	0.0101932	0.00173189	3.96532e-09	0.016805	0.0168061	0.317307
450	rs6442021	777197	3	46742019	C	T	0.0110317	0.00172761	1.70829e-10	0.0188061	0.0172452	0.275451
451	rs13045538	560410	20	33595525	C	T	0.0664615	0.00658256	5.71864e-24	0.136549	0.0710006	0.054468
452	rs13095652	675642	3	51243837	C	T	0.0133434	0.00207932	1.38786e-10	-0.00734189	0.0186124	0.693265
453	rs1600136	783350	3	136979939	C	A	0.0320481	0.00295254	1.90019e-27	-0.00567608	0.021378	0.790606
454	rs12625413	682052	20	62380542	C	T	0.0111738	0.0018594	1.86282e-09	0.0484072	0.0186182	0.00934
455	rs9832305	678660	3	89392778	C	T	0.0227789	0.00289522	3.60983e-15	-0.0357018	0.0185523	0.054321
456	rs4515655	690151	9	128616073	C	T	0.0113274	0.00185437	1.00576e-09	0.0269476	0.0172662	0.118589
457	rs411717	691713	7	94033031	C	T	0.0105842	0.00176186	1.88515e-09	0.00775783	0.0170058	0.648296
458	rs4542429	507039	11	56446833	C	T	0.0285581	0.00278351	1.07015e-24	0.0249716	0.0167809	0.136698
459	rs17197116	795300	11	46520302	C	T	0.034835	0.00482355	5.1285e-13	-0.0251666	0.0340829	0.460292
460	rs11590474	685475	1	174972588	C	T	0.0361264	0.0036766	8.69777e-23	-0.00176756	0.0228103	0.938219
461	rs12148386	687020	15	77254544	C	T	0.0475873	0.00423336	2.56438e-29	-0.021646	0.0168441	0.198741
462	rs2386802	688877	20	25971327	C	A	0.0254219	0.00294391	5.84991e-18	-0.0185378	0.0192282	0.334984
463	rs3807049	685765	6	35512955	C	T	0.0399068	0.00334214	7.27987e-33	0.01822	0.0188753	0.334394
464	rs6753170	683741	2	58481863	C	T	0.0136799	0.00211275	9.48473e-11	0.0122578	0.0173233	0.479206
465	rs9289499	679548	3	135484734	C	T	0.0258182	0.00334242	1.12391e-14	-0.00468202	0.0283957	0.869003
466	rs12920590	688182	16	67420603	C	T	0.0376142	0.0032116	1.10649e-31	-0.0165119	0.0224248	0.46156
467	rs200968	795566	6	27859568	C	T	0.0790327	0.00501413	5.6819e-56	-0.013462	0.0235226	0.56714
468	rs293566	691126	20	31097877	C	T	0.0161799	0.00241569	2.11507e-11	0.00536856	0.0198918	0.787266
469	rs4339513	528869	6	57964315	C	T	0.0448752	0.00512475	2.0127e-18	-0.0104166	0.0309987	0.736857
470	rs9846123	692518	3	49088112	C	T	0.0494432	0.00384827	8.80598e-38	-0.012388	0.0177877	0.486175
471	rs9931407	680058	16	67290155	C	T	0.0456246	0.00582322	4.69059e-15	0.0728482	0.0471527	0.122353
472	rs2229616	760183	18	58039276	C	T	0.124812	0.00646211	4.05929e-83	-0.0515938	0.0729859	0.479641
473	rs6265	795458	11	27679916	C	T	0.0355965	0.00224752	1.69864e-56	-0.00764867	0.0211324	0.717392
474	rs12595158	775095	15	62316035	C	T	0.0399284	0.00540792	1.54389e-13	-0.0818675	0.0523707	0.117989
475	rs11672660	768426	19	46180184	C	T	0.0354522	0.00223977	1.97888e-56	-0.000803677	0.0229592	0.972072
476	rs13329567	793953	15	68104367	C	T	0.035443	0.00225182	8.08292e-56	-0.0255547	0.0203828	0.209919
477	rs7124442	793435	11	27677041	C	T	0.020547	0.00179622	2.66729e-30	-0.00569674	0.0180779	0.752681
478	rs17806379	690043	20	51107290	C	T	0.0247626	0.00228374	2.1529e-27	0.00768243	0.023809	0.746962
479	rs7779498	671584	7	130408415	C	T	0.0328288	0.00463875	1.47218e-12	-0.00431667	0.0479762	0.928293
480	rs10511093	692481	3	83763541	C	T	0.0270465	0.0040866	3.63274e-11	0.0903657	0.0361706	0.012498
481	rs17207196	668894	7	75101065	C	T	0.0184025	0.00199645	3.03735e-20	-0.00193313	0.021524	0.928404
482	rs16907751	776010	8	81375457	C	T	0.0201223	0.00304413	3.83773e-11	-0.00755836	0.0289205	0.793806
483	rs1549293	793130	16	31141993	C	T	0.0174855	0.0018539	4.03338e-21	0.00104254	0.0172494	0.951787
484	rs1943477	793263	11	56973793	C	T	0.0223449	0.00356658	3.72631e-10	0.00279089	0.0372028	0.940178
485	rs10971712	692587	9	33820938	C	T	0.0181215	0.00278168	7.28896e-11	-0.0459538	0.0284192	0.105881
486	rs889398	789694	16	69556715	C	T	0.0182483	0.00167034	8.76066e-28	0.0243685	0.0168318	0.147668
487	rs967605	691316	1	23399932	C	T	0.0172999	0.00238062	3.67663e-13	0.00681114	0.023011	0.767238
488	rs11079849	687694	17	47090785	C	T	0.0148889	0.00204071	2.9655e-13	-0.023018	0.0189142	0.223584
489	rs7903146	795624	10	114758349	C	T	0.0130998	0.0019951	5.16961e-11	-0.000887606	0.0185648	0.961859
490	rs11600990	691086	11	64082807	C	T	0.0150925	0.00245721	8.14317e-10	0.0290571	0.0248859	0.242945
491	rs6019482	685234	20	47495560	C	T	0.0184792	0.00234246	3.05175e-15	0.0070941	0.0242262	0.769647
492	rs2365389	783625	3	61236462	C	T	0.013221	0.00193386	8.11163e-12	0.000991491	0.0170777	0.953663
493	rs6700838	690255	1	47700027	C	T	0.018779	0.00179904	1.65645e-25	0.0097423	0.0183626	0.595744
494	rs11783247	790309	8	10788875	C	T	0.0889522	0.00352253	1.06703e-140	0.0205028	0.0165642	0.215785
495	rs2293605	668940	3	184044433	C	T	0.0163502	0.00277353	3.74463e-09	0.020118	0.0259295	0.437827
496	rs4986044	787219	17	21261560	C	T	0.0158732	0.00160821	5.61224e-23	-0.0133505	0.0170737	0.434275
497	rs13227658	688960	7	113353254	C	T	0.0206121	0.00184844	7.07238e-29	0.01252	0.0184108	0.496495
498	rs3821841	669848	3	52084040	C	T	0.022538	0.00337556	2.44214e-11	0.0323445	0.034562	0.349345
499	rs11866815	792501	16	387867	C	T	0.0172196	0.00193835	6.4716e-19	-0.0215384	0.0196903	0.274004
500	rs4722672	784309	7	27231762	C	T	0.0127034	0.0021323	2.55932e-09	0.0341785	0.0217944	0.116826
501	rs9714342	524851	3	90428286	C	T	0.0385786	0.00279475	2.41336e-43	-0.00440727	0.022022	0.84135
502	rs453520	689483	2	147907202	C	T	0.0154157	0.00171974	3.13197e-19	0.0295637	0.0171061	0.083948
503	rs4889782	684598	17	78640510	C	T	0.0121843	0.00182409	2.39518e-11	0.0112136	0.0172677	0.516113
504	rs1045411	776153	13	31033232	C	T	0.0153396	0.00190549	8.26436e-16	0.0184013	0.0196428	0.348852
505	rs284227	792227	1	82379446	C	T	0.0152088	0.0019029	1.32264e-15	0.0298213	0.0189684	0.115908
506	rs901630	794597	6	98539519	C	T	0.0103412	0.00178612	7.05009e-09	0.0137623	0.0174415	0.430089
507	rs11855853	682564	15	78012618	C	T	0.0205465	0.00209384	9.91551e-23	0.00439966	0.0198507	0.824593
508	rs7211567	686595	17	31460899	C	T	0.0154488	0.00212638	3.72248e-13	-0.0155288	0.0198676	0.434443
509	rs1000096	656860	4	38692835	C	T	0.0133875	0.00181383	1.57349e-13	-0.00572061	0.0173621	0.741821
510	rs10878946	685707	12	69642315	C	T	0.0146627	0.00190755	1.51006e-14	0.0103676	0.01827	0.570428
511	rs1365466	791868	18	36182440	C	T	0.0145831	0.00191821	2.9061e-14	0.0166803	0.0191947	0.384839
512	rs7640424	790612	3	107820063	C	T	0.0124957	0.00184894	1.39641e-11	0.00707698	0.0198169	0.721016
513	rs7948120	756039	11	28763321	C	T	0.0132334	0.00205343	1.15932e-10	-0.0059612	0.0203332	0.769379
514	rs10438964	686868	18	42950629	C	T	0.0141183	0.00195937	5.78108e-13	-0.0186451	0.0189111	0.324163
515	rs2240108	684395	12	48180508	C	T	0.015895	0.00264588	1.8843e-09	-0.0159609	0.0252575	0.527439
516	rs6569648	795618	6	130349119	C	T	0.0126636	0.00192213	4.44881e-11	-0.0307697	0.0207303	0.137729
517	rs10876418	787067	12	39428802	C	T	0.0188704	0.00210467	3.07576e-19	0.00358642	0.0217383	0.86893
518	rs6477694	789230	9	111932342	C	T	0.0122589	0.00177198	4.57337e-12	-0.0096493	0.0173982	0.579198
519	rs1700137	682364	8	89461609	C	T	0.013394	0.00190658	2.13801e-12	-0.0169692	0.0180052	0.345958
520	rs2653365	689811	6	55169801	C	T	0.0177019	0.00284155	4.67401e-10	0.0196406	0.0230897	0.394976
521	rs7147503	691094	14	101539384	C	T	0.0122718	0.00180198	9.74881e-12	-0.0187118	0.0177355	0.291378
522	rs10867256	689493	9	81367391	C	T	0.0112208	0.00172082	7.00134e-11	0.00976149	0.0168922	0.563378
523	rs10923724	789514	1	119546842	C	T	0.0114243	0.00160618	1.13784e-12	0.011336	0.0167786	0.499284
524	rs368863	683807	5	77372852	C	T	0.0145763	0.00214623	1.109e-11	0.00046811	0.0196191	0.980968
525	rs6442101	795233	3	48130893	C	T	0.019375	0.00178054	1.41149e-27	-0.00142498	0.01815	0.93739
526	rs2356865	691741	1	50836334	C	T	0.0121717	0.00196985	6.45053e-10	-0.00803563	0.0200929	0.689245
527	rs2631681	789736	10	93032943	C	T	0.0106175	0.0017044	4.68066e-10	-0.0138891	0.0178475	0.436452
528	rs10745785	691086	12	97586257	C	T	0.0112543	0.00183707	9.00014e-10	-0.0233063	0.0175636	0.184509
529	rs11075489	688802	16	62803841	C	T	0.0110234	0.0018039	9.90863e-10	0.0196886	0.0168023	0.241267
530	rs11773362	690588	7	147668180	C	T	0.0111582	0.0018025	6.00167e-10	-0.00674023	0.0175323	0.700662
531	rs17069831	675848	8	4137396	C	T	0.0125051	0.00199188	3.428e-10	0.000499125	0.0187613	0.97875
532	rs775731	684541	3	77624784	C	T	0.0107202	0.00170269	3.05398e-10	-0.000353937	0.0171202	0.983482
533	rs9463175	771669	6	9510030	C	T	0.011548	0.00171351	1.59056e-11	-0.0138181	0.0174813	0.429265
534	rs1866510	691901	4	44514468	C	T	0.0108106	0.00181071	2.36775e-09	-0.0264257	0.0176592	0.134517
535	rs1884389	683669	20	1410582	C	T	0.0108721	0.0017044	1.78437e-10	-0.0220208	0.0168418	0.191037
536	rs2467110	684290	12	23067302	C	T	0.0141255	0.00220036	1.3662e-10	0.0067014	0.0192505	0.727776
537	rs8070454	795617	17	38160754	C	T	0.0101447	0.00176956	9.87203e-09	-0.0270858	0.017065	0.112465
538	rs17795934	794950	16	51926509	C	T	0.0113982	0.00182443	4.17013e-10	0.00930112	0.01823	0.609914
539	rs7478904	691367	11	48630323	C	T	0.051661	0.00430943	4.11206e-33	0.055943	0.0319422	0.079886
540	rs10515050	691102	17	51923847	C	T	0.0103732	0.0018093	9.85212e-09	0.00737211	0.0169496	0.663633
541	rs16951319	692100	15	68103632	C	T	0.0165225	0.00270949	1.07389e-09	0.0076784	0.0236219	0.745159
542	rs10769165	794571	11	45706453	C	T	0.0108303	0.00179925	1.75087e-09	0.00556546	0.0179522	0.756565
543	rs4342060	685895	3	137215820	C	T	0.0197086	0.00255014	1.08893e-14	0.00369482	0.0208497	0.859331
544	rs7924371	689201	11	49620595	C	T	0.0497501	0.00363466	1.20276e-42	0.00197996	0.0171645	0.908137
545	rs1015362	692525	20	32738612	C	T	0.0195781	0.00335534	5.38243e-09	0.00267243	0.01852	0.885265
546	rs1712517	692564	10	105033015	C	T	0.0117971	0.00187773	3.32796e-10	-0.00851167	0.0166055	0.608244
547	rs346722	521901	1	45620134	C	T	0.0250523	0.00384168	6.975e-11	-0.0477826	0.0272595	0.079627
548	rs7702514	684516	5	86727027	C	T	0.12426	0.00606439	2.64069e-93	-0.0192034	0.0234253	0.41235
549	rs6580755	636095	12	39159190	C	T	0.0326869	0.003833	1.49214e-17	0.0055373	0.0183364	0.762657
550	rs12306932	785165	12	38242029	C	T	0.0193197	0.00260644	1.24124e-13	-0.0116005	0.0179013	0.516995
551	rs4643949	528920	5	138372345	C	T	0.0223773	0.00308103	3.78776e-13	-0.000827342	0.0172453	0.961711
552	rs13021737	789534	2	632348	G	A	0.0596398	0.00241224	5.93123e-135	0.00504724	0.0222984	0.820916
553	rs543874	795504	1	177889480	G	A	0.0474975	0.00207221	2.86043e-116	-0.012831	0.021175	0.544578
554	rs987237	795612	6	50803050	G	A	0.0393073	0.00269921	4.86229e-48	0.0106451	0.0225921	0.637544
555	rs7899106	793689	10	87410904	G	A	0.0316906	0.00372198	1.67386e-17	0.0518768	0.042009	0.216845
556	rs10182181	792111	2	25150296	G	A	0.0276557	0.00181594	2.25727e-52	0.0438819	0.0167812	0.008943
557	rs10938397	793518	4	45182527	G	A	0.032823	0.00161448	6.91577e-92	0.012626	0.0168948	0.454862
558	rs2304607	684918	5	87988733	G	A	0.0493451	0.00282918	3.9951e-68	0.043499	0.0240996	0.071083
559	rs1942866	781260	18	57741783	G	C	0.0187332	0.00308998	1.33953e-09	0.0085323	0.0172794	0.621486
560	rs11231548	613180	11	55686588	G	A	0.0397742	0.00614923	9.91979e-11	-0.141653	0.132787	0.286057
561	rs7187776	792563	16	28857645	G	A	0.0268688	0.00160927	1.39499e-62	0.00179639	0.0175675	0.918528
562	rs12631248	793598	3	50080174	G	C	0.0456882	0.00363577	3.23523e-36	0.0402903	0.0307531	0.190128
563	rs2047632	688132	3	37153431	G	C	0.0379147	0.00594705	1.82514e-10	0.0560343	0.0541864	0.30107
564	rs2814992	794002	6	34617144	G	A	0.0518856	0.0031571	1.08203e-60	0.0137855	0.0176821	0.435595
565	rs2820311	691876	1	201841476	G	A	0.017995	0.00224292	1.03187e-15	-0.025446	0.0178659	0.154344
566	rs12420725	679599	11	117017530	G	A	0.0215729	0.00371415	6.31084e-09	0.10703	0.0384181	0.005352
567	rs11971041	689741	7	26698848	G	A	0.0191154	0.00315385	1.35312e-09	0.094256	0.0331197	0.004441
568	rs2033529	792112	6	40348653	G	A	0.0146927	0.00224203	5.62871e-11	-0.0414013	0.0184806	0.025095
569	rs1405348	692448	8	77228222	G	A	0.0134713	0.00196239	6.66143e-12	-0.000586172	0.0167879	0.972117
570	rs8097544	686083	18	1839564	G	A	0.0211172	0.00250388	3.34685e-17	0.0419478	0.0255081	0.10007
571	rs12564992	795119	1	174478100	G	A	0.0383988	0.00363592	4.51994e-26	-0.00127882	0.0296614	0.96559
572	rs8123881	793018	20	15819495	G	A	0.0221568	0.00246041	2.14973e-19	0.0216695	0.0257423	0.399895
573	rs1884897	789534	20	6612832	G	A	0.019113	0.0017027	3.07094e-29	0.0123761	0.017322	0.474958
574	rs13174863	773762	5	139080745	G	A	0.019725	0.00237531	1.00538e-16	-0.0377299	0.0263216	0.151729
575	rs8016771	691604	14	102649451	G	T	0.0217221	0.00313627	4.3261e-12	0.0576612	0.0326592	0.077481
576	rs868554	681858	16	20050466	G	C	0.0171654	0.00203413	3.20942e-17	-0.022804	0.0219436	0.298696
577	rs12035349	666990	1	77557339	G	A	0.0204255	0.00291822	2.57251e-12	-0.0175827	0.0281457	0.532179
578	rs13209753	665813	6	86354442	G	A	0.0221262	0.00366319	1.53979e-09	0.0174518	0.0421926	0.679173
579	rs12364470	787411	11	134601012	G	T	0.017104	0.00222021	1.32129e-14	0.0284038	0.0233615	0.224041
580	rs6235	691708	5	95728898	G	C	0.0141106	0.002003	1.85809e-12	0.0311827	0.0188743	0.098511
581	rs10772055	792168	12	33379440	G	C	0.017406	0.00240226	4.30356e-13	0.0298122	0.0243531	0.220859
582	rs17014375	690856	1	209543560	G	T	0.0161544	0.00250767	1.17921e-10	-0.0151857	0.0251561	0.546092
583	rs4639527	691706	2	416815	G	A	0.0161169	0.00204966	3.74363e-15	0.0173231	0.0190352	0.362804
584	rs156151	692282	6	104799007	G	C	0.0145964	0.0021564	1.29801e-11	-0.0152944	0.0224754	0.496197
585	rs8092503	777619	18	52479487	G	A	0.0136216	0.0019686	4.53466e-12	-0.00226657	0.0195224	0.907552
586	rs9979651	689520	21	34153330	G	C	0.0208707	0.00350369	2.57236e-09	0.0480632	0.0340398	0.157949
587	rs10840606	642006	11	2234690	G	A	0.0173962	0.00243294	8.65956e-13	-0.00808258	0.0243629	0.740073
588	rs10118701	692315	9	103061366	G	A	0.0133719	0.00192191	3.46109e-12	-0.0108456	0.0178514	0.543515
589	rs13227433	663356	7	74094721	G	T	0.0145301	0.00207197	2.33773e-12	0.00741444	0.020476	0.717292
590	rs16966801	692286	17	39573713	G	A	0.0142959	0.00223692	1.64914e-10	-0.0147756	0.0217927	0.497772
591	rs6804842	789179	3	25106437	G	A	0.0156957	0.00183862	1.38172e-17	-0.00281897	0.0168367	0.867032
592	rs1000940	794558	17	5283252	G	A	0.0114958	0.00186844	7.62249e-10	-0.0320058	0.0180211	0.07574
593	rs273504	690672	19	18215247	G	A	0.0131342	0.00180677	3.61053e-13	0.0380624	0.0177359	0.031886
594	rs13201877	790570	6	137675541	G	A	0.01461	0.00243022	1.83471e-09	0.0211595	0.0265827	0.426051
595	rs12417072	680580	11	115623272	G	A	0.0163448	0.00273955	2.42758e-09	0.00730823	0.0280735	0.794606
596	rs17203016	786272	2	208255518	G	A	0.0121548	0.00204339	2.70838e-09	0.0137234	0.0231007	0.55248
597	rs7600699	691202	2	156018263	G	C	0.0140538	0.00240893	5.41031e-09	-0.0196161	0.0259292	0.44934
598	rs12035149	691352	1	107885018	G	C	0.0157518	0.00210567	7.39364e-14	-0.014667	0.0218836	0.50273
599	rs39654	687774	3	173095123	G	A	0.0154386	0.00170897	1.65693e-19	0.0170882	0.0172986	0.323233
600	rs217671	691456	14	62360464	G	A	0.0126074	0.00191483	4.57761e-11	0.000502874	0.0190323	0.97892
601	rs12044597	789125	1	1708801	G	A	0.0130104	0.00166211	4.97046e-15	-0.000444099	0.0176541	0.979942
602	rs1358808	689176	6	51825285	G	C	0.0304582	0.00220762	2.6628e-43	-0.0133903	0.0184001	0.466805
603	rs4673553	686078	2	211608379	G	T	0.0129602	0.0017253	5.83087e-14	-0.012836	0.0168389	0.44591
604	rs1436343	692012	3	104606130	G	A	0.0122954	0.00175353	2.35265e-12	0.0175344	0.0171257	0.305872
605	rs1477887	679023	4	18514827	G	A	0.012833	0.00176918	4.05705e-13	0.00588266	0.0167599	0.72561
606	rs10930641	690575	2	175000711	G	A	0.0155984	0.00185732	4.52919e-17	0.014729	0.0170442	0.387487
607	rs12888545	688605	14	88308044	G	A	0.0171289	0.00210276	3.76464e-16	-0.0162402	0.0213841	0.447594
608	rs13321566	691569	3	107342662	G	A	0.0154818	0.00233083	3.09089e-11	0.0106105	0.0240469	0.659047
609	rs6564360	690911	16	76779612	G	A	0.0130454	0.00222928	4.86168e-09	-0.0176631	0.0213178	0.407343
610	rs3902951	773819	14	69789755	G	T	0.012043	0.00203665	3.35658e-09	0.0127533	0.0193963	0.510873
611	rs7206608	689058	16	82872628	G	C	0.0124947	0.00191401	6.66401e-11	0.0207032	0.0180777	0.252092
612	rs6577584	691824	1	6715390	G	T	0.0119502	0.00181887	5.02794e-11	-0.0190483	0.0175077	0.276583
613	rs1956151	692204	14	40101060	G	A	0.0156409	0.00227515	6.21278e-12	0.00447597	0.0214208	0.834491
614	rs7217226	788202	17	2136065	G	T	0.0112872	0.00175536	1.27487e-10	0.00294067	0.0176186	0.867408
615	rs925018	792062	3	62713143	G	C	0.0115278	0.00182426	2.63008e-10	-0.0138789	0.0179711	0.439955
616	rs972540	794958	2	207244783	G	A	0.0117369	0.00182829	1.36622e-10	0.00769234	0.0187868	0.682241
617	rs7975187	691440	12	60964108	G	A	0.0136974	0.00210578	7.78558e-11	-0.0152182	0.0208706	0.465905
618	rs7777102	778320	7	73058017	G	A	0.0140861	0.00244501	8.35286e-09	-0.0058199	0.0277077	0.833621
619	rs10832778	783042	11	17394073	G	C	0.0114024	0.00171283	2.79434e-11	-0.059161	0.0184738	0.001369
620	rs6877851	685857	5	130356413	G	C	0.0127456	0.00200115	1.90086e-10	-0.0124684	0.0207624	0.548172
621	rs4796243	691686	17	35057883	G	A	0.0125316	0.00190214	4.45369e-11	0.0237937	0.0185223	0.198899
622	rs6922214	683298	6	69968484	G	A	0.014792	0.00245251	1.62565e-09	-0.00723511	0.0253022	0.77493
623	rs2842385	689031	6	19078274	G	A	0.0152441	0.00225	1.24269e-11	-0.0167546	0.0213003	0.431527
624	rs13207082	691981	6	27251379	G	A	0.101227	0.00611127	1.26755e-61	0.0177279	0.0332237	0.593639
625	rs765332	753766	6	51874745	G	T	0.024642	0.00330047	8.25411e-14	-0.0118914	0.0310329	0.70159
626	rs1038088	794680	17	28074563	G	T	0.0128147	0.00166133	1.22424e-14	-0.0270506	0.0169132	0.109733
627	rs7564679	792149	2	204012790	G	A	0.0119662	0.00164856	3.91065e-13	0.0147191	0.01681	0.381211
628	rs4307239	687289	7	24354300	G	A	0.0106161	0.00174882	1.27589e-09	0.0197046	0.0171956	0.251803
629	rs559267	794315	20	54157497	G	A	0.012523	0.00170894	2.33674e-13	0.0137599	0.0177987	0.439505
630	rs762147	692496	21	39238610	G	A	0.0122401	0.0019044	1.29944e-10	-0.0242835	0.0198369	0.220871
631	rs9527706	794927	13	58402479	G	A	0.0114838	0.00200244	9.75658e-09	0.00639252	0.0203651	0.753621
632	rs9827072	669035	3	51184893	G	A	0.100847	0.00547365	8.40715e-76	0.0368933	0.0281561	0.190075
633	rs10830452	690453	11	89966202	G	A	0.0116252	0.00181681	1.56737e-10	-0.0180133	0.0190922	0.345413
634	rs11251352	690804	10	2585792	G	A	0.0117511	0.00184685	1.98127e-10	-0.0013439	0.0171424	0.937475
635	rs9554263	685732	13	28681228	G	C	0.0122262	0.00210912	6.75789e-09	0.0263985	0.0203201	0.193877
636	rs11577179	790199	1	155983710	G	A	0.0128749	0.00183097	2.04004e-12	-0.017885	0.017695	0.312125
637	rs13041173	689601	20	32542814	G	A	0.0561343	0.00449446	8.50076e-36	-0.0125231	0.0179896	0.486361
638	rs2537847	689643	17	65694355	G	A	0.0118912	0.00201159	3.39351e-09	0.00358756	0.0225078	0.87333
639	rs4906908	691345	15	27040082	G	T	0.0102792	0.00170053	1.49701e-09	-0.0084617	0.0167412	0.613275
640	rs7556169	692527	1	8741401	G	A	0.0119632	0.00182702	5.83387e-11	0.0447133	0.0173186	0.009847
641	rs4886869	678149	15	77799657	G	A	0.0290075	0.00241306	2.75464e-33	0.0274264	0.0173353	0.113626
642	rs6968554	794218	7	17287106	G	A	0.0100417	0.00170475	3.8522e-09	-0.0166153	0.0176153	0.345553
643	rs329277	686149	7	35080931	G	T	0.00987347	0.00170006	6.33287e-09	0.0345579	0.0169387	0.041357
644	rs6827083	794577	4	153075491	G	A	0.0124141	0.00177789	2.89977e-12	-0.0245991	0.0183597	0.18028
645	rs12443621	688078	16	52548037	G	A	0.0116557	0.00172374	1.36229e-11	-0.017714	0.0167968	0.291594
646	rs12453418	688156	17	31747629	G	A	0.0108932	0.00181238	1.85057e-09	-0.00996549	0.017505	0.569186
647	rs3768486	793120	1	110123971	G	A	0.0124606	0.00214466	6.24605e-09	0.0388072	0.0216794	0.073452
648	rs150353	681804	15	89928189	G	T	0.0112407	0.00182777	7.75046e-10	-0.00348808	0.0169112	0.836598
649	rs3844598	690704	5	140992235	G	A	0.0119522	0.00181546	4.59289e-11	-0.0132038	0.0167204	0.429715
650	rs573455	795095	11	117267884	G	A	0.0116857	0.00168065	3.57389e-12	-0.02443	0.0169769	0.150138
651	rs753010	663295	20	29857455	G	C	0.0437786	0.00593925	1.69264e-13	0.0576886	0.0583171	0.322542
652	rs2724861	780412	2	471514	G	A	0.0153224	0.00207831	1.67394e-13	-0.0264487	0.0169519	0.118702
653	rs757608	794314	17	59497277	G	A	0.00999467	0.00172425	6.77001e-09	-0.00561473	0.0179898	0.754975
654	rs1158103	688665	1	101024370	G	A	0.00996797	0.00171935	6.73011e-09	-0.0146346	0.0169979	0.389259
655	rs8567	784841	20	62522315	G	A	0.00986842	0.00163993	1.7702e-09	-0.0242763	0.0171205	0.156183
656	rs10840674	791973	12	17360254	G	A	0.0110991	0.00184223	1.69329e-09	0.00994241	0.0186226	0.593436
657	rs17525725	679540	5	167293652	G	A	0.010209	0.00177485	8.8175e-09	-0.00939096	0.0169932	0.580527
658	rs874454	686146	7	131896813	G	A	0.0138624	0.00213733	8.82457e-11	0.0125637	0.0193674	0.516534
659	rs186543	682722	5	86754835	G	C	0.0348936	0.00229568	3.55129e-52	0.0107629	0.0168936	0.524073
660	rs1558236	697362	12	111780998	G	C	0.0559521	0.00722789	9.85265e-15	-0.0582689	0.0519919	0.26238
661	rs10850031	794630	12	112771063	G	T	0.044529	0.00402955	2.1769e-28	0.0196222	0.0188091	0.296825
662	rs6490055	688822	12	111768973	G	A	0.0529916	0.00403936	2.57023e-39	0.0352494	0.0199556	0.07733
663	rs1503139	692581	6	54724405	G	A	0.0134142	0.00205672	6.93204e-11	-0.00928093	0.0193087	0.630794
664	rs993931	676675	7	71888157	G	A	0.0112436	0.00189157	2.78039e-09	0.0101721	0.0170539	0.550886
665	rs10037047	680227	5	88219964	G	A	0.0449585	0.00298967	4.14171e-51	-0.0395322	0.0255022	0.1211
666	rs11756653	659948	6	50054296	G	C	0.0231446	0.00392964	3.86796e-09	0.027116	0.0336841	0.420825
667	rs9881036	787623	3	136845666	G	A	0.0368546	0.00341762	4.11005e-27	-0.0297433	0.0177605	0.093997
668	rs1473579	689453	11	48901553	G	A	0.0858145	0.0046803	4.33017e-75	0.0119513	0.0194261	0.538407
669	rs7616371	775912	3	137047387	G	A	0.0213286	0.00371391	9.3068e-09	-0.0257979	0.0383209	0.500837
670	rs2295896	793034	6	50566383	G	A	0.0148949	0.00251604	3.21982e-09	0.0311876	0.0200091	0.119078
671	rs181732	686436	3	136744386	G	T	0.0301023	0.00281513	1.0971e-26	-0.0460544	0.0169507	0.006604
672	rs4854326	691927	2	603088	G	A	0.020081	0.00210984	1.76908e-21	-0.0239743	0.0187025	0.19986
673	rs4939051	527251	11	56206141	G	C	0.0664778	0.0057828	1.38508e-30	-0.00211576	0.0218305	0.922782
674	rs6076348	690971	20	25401827	G	A	0.02262	0.002959	2.09774e-14	-0.00192185	0.0201191	0.923889
675	rs4886506	691538	15	77207277	G	T	0.0398831	0.00395613	6.68108e-24	0.0134855	0.0181813	0.458254
676	rs6058635	690979	20	30891925	G	C	0.0266837	0.00306429	3.09405e-18	-0.0172504	0.0181832	0.342754
677	rs143384	794371	20	34025756	G	A	0.015262	0.00204979	9.65034e-14	-0.0028958	0.0195819	0.882411
678	rs6474945	786471	9	15670492	G	T	0.0170634	0.00163851	2.14158e-25	0.0205691	0.0166984	0.218001
679	rs7715256	795302	5	153537893	G	T	0.01501	0.00165754	1.35853e-19	-0.00168857	0.0168213	0.919998
680	rs1782507	692310	11	30243868	G	T	0.0129601	0.0020457	2.36874e-10	-0.00239413	0.0174416	0.890804
681	rs7716275	781833	5	137631073	G	T	0.0149858	0.00214207	2.63497e-12	0.0433617	0.0216608	0.045319
682	rs3807566	687535	7	50564204	G	T	0.0121904	0.00173825	2.33205e-12	-0.0104334	0.0169596	0.538459
683	rs847747	685794	6	40080069	G	T	0.0112944	0.00196114	8.45555e-09	-0.0401414	0.0180154	0.025891
684	rs1909586	676854	3	124687767	G	T	0.0110512	0.0018079	9.79232e-10	0.0214392	0.01777	0.227612
685	rs13203286	688204	6	49837540	G	T	0.03341	0.0043072	8.71116e-15	0.0332578	0.0419455	0.427852
686	rs4916661	688639	5	87932809	G	T	0.0255836	0.00219053	1.62813e-31	0.000685235	0.0178974	0.96944
687	rs760880	795087	6	27408181	G	T	0.0332354	0.00262864	1.21386e-36	-0.0256984	0.017273	0.136793
688	rs12369009	794474	12	112019799	G	T	0.0614457	0.00504002	3.44735e-34	-0.0364088	0.0210185	0.083239
689	rs9816226	778333	3	185834499	T	A	0.0234893	0.00268363	2.08111e-18	-0.0341743	0.0220562	0.121274
690	rs8095404	781145	18	57804346	T	A	0.0401888	0.00343289	1.17398e-31	0.0128333	0.0173332	0.459064
691	rs12577642	692353	11	43728534	T	A	0.0215128	0.00180861	1.26198e-32	0.0199095	0.017987	0.268339
692	rs12675063	789771	8	132879047	T	A	0.0157325	0.00261366	1.75142e-09	-0.03525	0.0271739	0.194544
693	rs16952479	657783	16	53770578	T	A	0.0356703	0.00451305	2.70518e-15	0.0140242	0.0458511	0.759709
694	rs6121381	691119	20	30785593	T	A	0.0256119	0.00283711	1.75709e-19	0.0248731	0.0241681	0.303396
695	rs10275044	610254	7	1273845	T	A	0.0141	0.00233929	1.6653e-09	0.00520543	0.028375	0.854428
696	rs3134353	679869	8	101947453	T	A	0.0119825	0.00180675	3.31e-11	0.0157306	0.0170406	0.355938
697	rs11711337	687496	3	21794904	T	A	0.0117271	0.00193234	1.28816e-09	-0.0023668	0.0188327	0.899974
698	rs1554193	686046	3	8138801	T	A	0.0104625	0.00170847	9.13265e-10	-0.000520135	0.0170767	0.975693
699	rs2534760	677641	16	6509009	T	A	0.0144124	0.0020808	4.31855e-12	0.020713	0.0184078	0.260463
700	rs2252300	772366	6	51096424	T	A	0.0222903	0.00264877	3.91738e-17	-0.0371445	0.0236441	0.116173
701	rs497417	691046	8	9790041	T	A	0.0727709	0.00313084	1.66596e-119	0.00656249	0.020313	0.746651
702	rs174415	677816	5	95933162	T	A	0.0129331	0.00217007	2.52584e-09	-0.0100642	0.0169458	0.552603
703	rs11039014	793931	11	46895378	A	G	0.0155967	0.00223926	3.28216e-12	-0.0272376	0.0206367	0.186856
704	rs17285919	679214	5	86908920	T	C	0.120321	0.00638689	3.63293e-79	0.0163437	0.0278724	0.557662
705	rs6922855	685455	6	51843542	A	G	0.0195988	0.00239349	2.64808e-16	-0.0167363	0.016742	0.317466
706	rs11190661	690855	10	102452136	T	C	0.0182167	0.00254846	8.79762e-13	0.0271924	0.0182128	0.135421
707	rs6088529	688940	20	33170752	A	C	0.0488298	0.00363575	4.00906e-41	0.00817846	0.019317	0.672052
708	rs12039524	690240	1	173549827	A	G	0.0487389	0.004606	3.62648e-26	-0.0333516	0.0244558	0.172638
709	rs7958206	682999	12	39329294	A	G	0.0182019	0.00303697	2.05433e-09	0.00304037	0.0172098	0.859745
710	rs1014312	686402	3	135621417	C	G	0.022919	0.00242122	2.91154e-21	0.0212941	0.0170129	0.210678
711	rs12637576	637822	3	49237334	T	C	0.0273486	0.00366652	8.71884e-14	0.0228402	0.01751	0.192077
712	rs6681627	664345	1	174126742	A	C	0.0573622	0.00527962	1.69514e-27	0.00299949	0.0253298	0.905725
713	rs6551410	668900	3	89442305	A	T	0.0493158	0.00435388	9.66028e-30	0.0635481	0.0176463	0.000319
714	rs6060151	692591	20	33594226	T	G	0.061885	0.00429383	4.31417e-47	-0.0299024	0.0172558	0.083115
715	rs12991989	684760	2	199169278	C	G	0.0110951	0.00183891	1.60445e-09	0.00376291	0.0170265	0.82507
716	rs919433	685331	2	198166565	A	G	0.0141616	0.00209426	1.36018e-11	0.0281238	0.0174131	0.106282
717	rs3794702	675189	16	3730613	A	T	0.0137476	0.00235329	5.16233e-09	0.00210678	0.0229816	0.926929
718	rs9370042	691448	6	51546123	C	G	0.0182864	0.00290237	2.96648e-10	-0.00649884	0.0265389	0.806529
719	rs551137	529265	11	55323307	T	C	0.0596459	0.00501204	1.17603e-32	0.0152905	0.019034	0.421768
720	rs4678297	680675	3	136907111	T	C	0.0243004	0.00273867	7.11552e-19	0.00788384	0.0184216	0.668699
721	rs912768	690979	1	173473713	C	G	0.0421054	0.00357079	4.31118e-32	0.0126763	0.0170826	0.458056
722	rs10203277	690127	2	103496700	A	G	0.0199849	0.00329114	1.2606e-09	0.00358556	0.0249783	0.885842
723	rs2003616	684693	14	79903993	T	G	0.0125319	0.0020458	9.02933e-10	-0.00505073	0.0193818	0.794398
724	rs10838852	692513	11	48286256	T	C	0.088482	0.00448712	1.47824e-86	0.00513114	0.016819	0.760301
725	rs12327272	690701	18	57726627	A	G	0.0278041	0.0033768	1.81277e-16	0.00646605	0.0271395	0.811681
726	rs1048775	690082	17	79202329	C	G	0.0115141	0.00189334	1.19174e-09	-0.00947777	0.0173702	0.585357
727	rs3809272	570125	12	111800258	A	G	0.0201148	0.00234431	9.46305e-18	0.0124008	0.020804	0.55115
728	rs7692088	688149	4	10491040	C	G	0.0103444	0.00178095	6.30866e-09	0.00515668	0.0166742	0.757121
729	rs17591778	685869	5	86420392	A	G	0.0147741	0.00225105	5.26562e-11	-0.00530304	0.0205422	0.796282
730	rs7134375	795589	12	20473758	A	C	0.0119611	0.00191879	4.55679e-10	-0.00265552	0.0170982	0.87657
731	rs254428	774996	5	141777439	T	G	0.0102063	0.00173731	4.23431e-09	0.0218584	0.0174768	0.21102
732	rs6061162	691901	20	29893501	T	C	0.0497661	0.00531479	7.69803e-21	-0.0393117	0.0327682	0.230241
733	rs10459012	792142	11	55091574	A	C	0.027668	0.00251804	4.37001e-28	0.0121953	0.0212121	0.565363
734	rs993954	689310	2	188325474	T	G	0.0115299	0.00195453	3.65594e-09	-0.0237836	0.0169959	0.16169
735	rs1564981	793125	16	50986308	A	G	0.0112787	0.00169357	2.74368e-11	-0.00971504	0.0166517	0.559613
736	rs968972	688147	2	51171962	A	G	0.0108269	0.00182201	2.81091e-09	0.0280363	0.0173637	0.10639
737	rs16965062	689125	18	31581247	T	C	0.00986218	0.00171088	8.19529e-09	-0.00207716	0.0169016	0.902184
738	rs8046061	680891	16	80752293	T	C	0.010269	0.00174305	3.82997e-09	0.01532	0.018161	0.39892
739	rs10865858	691886	3	34700713	T	C	0.0106298	0.00177168	1.97465e-09	0.0301053	0.0170202	0.076928
740	rs4076358	787955	8	144910239	A	G	0.0104277	0.00172727	1.56932e-09	-0.0160074	0.0173001	0.354811
741	rs2160077	795067	14	92428410	A	G	0.0120925	0.00169864	1.08738e-12	-0.0289572	0.0169658	0.087859
742	rs1492767	794161	4	55221467	T	C	0.00966297	0.00160368	1.68602e-09	0.00611825	0.0176366	0.728693
743	rs13072095	795578	3	193639623	T	C	0.0104097	0.00173474	1.96427e-09	0.0100642	0.0177986	0.571783
744	rs696606	660690	1	16828640	A	G	0.0117067	0.00182916	1.55353e-10	0.012626	0.0208744	0.545281
745	rs7200919	793695	16	67316600	A	G	0.0545682	0.00370845	5.19837e-49	0.00663494	0.0171045	0.698109
746	rs10955841	688388	8	118946541	A	G	0.0141048	0.001886	7.50814e-14	-0.013598	0.0176835	0.441918
747	rs8079034	687609	17	5412361	T	C	0.0139788	0.00238956	4.91741e-09	0.00932538	0.0215999	0.665953
748	rs12666574	687105	7	26526960	A	G	0.0129831	0.00184992	2.24798e-12	0.00586377	0.0193882	0.762337
749	rs3829849	793851	9	129390800	T	C	0.0120045	0.00175467	7.83878e-12	-0.0249589	0.017355	0.150376
750	rs4676084	685747	2	110010962	A	G	0.0107303	0.00173287	5.93234e-10	-0.00302658	0.0170411	0.859
751	rs17448682	690680	1	15966713	T	C	0.0130819	0.00207858	3.10028e-10	-0.0282483	0.0201191	0.160294
752	rs1668633	688791	13	78371890	T	C	0.0109346	0.00170948	1.59002e-10	-0.0318106	0.0167919	0.058181
753	rs4671358	688514	2	60164634	A	T	0.0146089	0.00195995	9.07716e-14	-0.017373	0.0172983	0.315211
754	rs7313924	785448	12	89899912	C	G	0.0118347	0.00189872	4.57627e-10	0.00584787	0.0192367	0.761159
755	rs3772934	674038	3	115417865	T	C	0.0110056	0.0019048	7.56795e-09	-0.00375906	0.0185771	0.839625
756	rs2275426	795468	1	46487552	A	G	0.0157208	0.00197224	1.57379e-15	0.0138792	0.0166203	0.403699
757	rs2619976	684417	17	71754545	T	C	0.0106556	0.0018143	4.27641e-09	0.00506217	0.0172409	0.769058
758	rs316611	677116	15	41751678	T	C	0.0126566	0.00210155	1.71752e-09	0.042498	0.0213978	0.047037
759	rs7425440	793204	2	512490	T	C	0.0214317	0.0025463	3.86968e-17	0.0308657	0.0228463	0.176664
760	rs2593280	688016	15	76150965	A	G	0.0153658	0.00252404	1.14475e-09	-0.0253537	0.0238996	0.288748
761	rs7748777	790069	6	41133806	A	G	0.00932495	0.00160723	6.55803e-09	0.00182633	0.016955	0.914207
762	rs793520	687049	10	99032375	A	G	0.012379	0.00193214	1.48511e-10	-0.013891	0.0180043	0.440387
763	rs1037587	687559	11	11796727	T	C	0.0102257	0.00176746	7.2289e-09	-0.00266254	0.0170207	0.875674
764	rs1454148	691136	3	176341188	T	C	0.0115258	0.00191124	1.63441e-09	0.0112089	0.019281	0.561034
765	rs903959	689895	8	142630782	A	T	0.0107193	0.00180251	2.73302e-09	-0.000717257	0.017157	0.966651
766	rs9475173	678491	6	55013291	A	G	0.01192	0.00201673	3.40892e-09	0.00507212	0.0182223	0.780764
767	rs7006629	691635	8	87519542	T	C	0.012324	0.00175706	2.31588e-12	0.0105591	0.0168198	0.530192
768	rs7805441	682488	7	78121458	T	C	0.012661	0.00175787	5.91291e-13	0.0103215	0.0167216	0.537091
769	rs8036040	691068	15	36402716	A	C	0.0109493	0.00170178	1.24255e-10	0.0224902	0.0169711	0.185097
770	rs849135	793909	7	28196413	A	G	0.0117283	0.00161804	4.21594e-13	-0.0314277	0.0181998	0.084209
771	rs9394312	691704	6	35672330	C	G	0.0483417	0.00337023	1.16582e-46	-0.0107961	0.0168171	0.52092
772	rs17105272	681028	14	77529783	T	C	0.0114331	0.00191165	2.22132e-09	-0.00200401	0.018157	0.912073
773	rs3746429	692582	20	33703607	T	C	0.066624	0.00463082	6.23545e-47	0.0460006	0.0222266	0.03851
774	rs487060	789650	6	160774459	T	C	0.0105518	0.00162149	7.64135e-11	0.018059	0.0168484	0.283782
775	rs9615905	690274	22	48875699	T	C	0.0103239	0.0017331	2.57041e-09	-0.00989378	0.0173016	0.567443
776	rs10408013	794820	19	33963766	T	C	0.01332	0.00187966	1.3764e-12	-0.0147249	0.0186454	0.429699
777	rs1903579	690564	4	91253956	C	G	0.0124835	0.00171726	3.61041e-13	0.0185136	0.016774	0.26972
778	rs1937684	690063	10	53680085	A	T	0.0111568	0.00180296	6.09023e-10	-0.00227158	0.0176112	0.897349
779	rs223051	689456	11	32131303	T	C	0.0105062	0.0018285	9.15017e-09	-0.0229064	0.0179932	0.202976
780	rs2412107	686465	14	65426216	T	G	0.0135545	0.00213408	2.13314e-10	0.0305612	0.0203619	0.13338
781	rs4278019	691914	6	53693410	A	T	0.0114276	0.00197327	6.9883e-09	0.00354371	0.0188571	0.850901
782	rs2100814	683658	8	28118130	A	G	0.0115945	0.00174685	3.19374e-11	-0.0104929	0.0168555	0.533638
783	rs3134438	685121	11	122765667	A	C	0.0121182	0.00190935	2.19897e-10	-0.00239487	0.0192456	0.900931
784	rs10510321	685852	3	6009092	T	C	0.0123618	0.00211651	5.20013e-09	0.0553382	0.0204722	0.006887
785	rs10818938	691410	9	127049237	A	G	0.0122369	0.00170883	8.01125e-13	-0.0233587	0.0168681	0.1661
786	rs13209968	692069	6	126089285	C	G	0.0118658	0.001703	3.2246e-12	-0.0155127	0.0167775	0.355154
787	rs580438	684407	3	13345450	T	C	0.0118113	0.00180304	5.72335e-11	0.0116519	0.0178191	0.513213
788	rs12731372	791320	1	118852975	T	C	0.0121436	0.0019019	1.71405e-10	-0.0227969	0.0206073	0.268605
789	rs6764533	690832	3	196088464	A	G	0.0110258	0.00180286	9.61267e-10	0.0386013	0.0180659	0.032645
790	rs1899689	794654	7	121964349	T	C	0.0120996	0.00161217	6.1369e-14	-0.000772298	0.0170236	0.963802
791	rs10883553	690191	10	102635475	A	C	0.0116392	0.00182173	1.66842e-10	-0.0218265	0.0176196	0.215419
792	rs1371108	684620	2	81816251	A	C	0.0156756	0.00188813	1.02212e-16	-0.00945455	0.0179285	0.597963
793	rs6767619	691865	3	156893782	C	G	0.0120945	0.00181065	2.39553e-11	0.0293831	0.0178209	0.09918
794	rs6494481	692540	15	64849904	T	G	0.0221286	0.00325933	1.12657e-11	0.0016726	0.0267355	0.950085
795	rs1003081	788712	11	118913993	T	C	0.0104564	0.00166419	3.31688e-10	-0.0155523	0.0167366	0.352759
796	rs2174307	686559	9	73791849	C	G	0.0114295	0.00172169	3.16828e-11	0.0435661	0.0169863	0.010342
797	rs483752	515509	9	27612918	T	C	0.0133153	0.00220283	1.49735e-09	0.0195614	0.0209881	0.351305
798	rs9299	692577	17	46669430	T	C	0.0147457	0.00186469	2.61814e-15	-0.0136031	0.0177176	0.44264
799	rs3800649	686803	7	137424509	A	G	0.0110836	0.00191457	7.078e-09	0.00562614	0.0187476	0.764093
800	rs4653017	686378	1	33776728	T	C	0.0107249	0.00181187	3.23466e-09	0.0252232	0.0180082	0.161308
801	rs9814633	691120	3	41310470	A	G	0.0129089	0.00182328	1.44127e-12	0.000690761	0.0177511	0.968935
802	rs1941697	692446	18	31251276	A	G	0.0136835	0.00172294	1.9903e-15	0.000545851	0.0168935	0.974213
803	rs3922853	635146	2	5830599	A	C	0.0143668	0.00234489	8.96396e-10	-0.00547295	0.0230476	0.812281
804	rs10797115	687215	9	92191256	T	C	0.0118861	0.00170731	3.35761e-12	-0.0133102	0.0168213	0.428801
805	rs7239114	769496	18	45921214	A	G	0.0121383	0.00170559	1.10487e-12	-0.0153116	0.0173534	0.37758
806	rs12439798	690093	15	46584787	T	G	0.0128956	0.00170219	3.56592e-14	-0.0022796	0.0169762	0.893163
807	rs7133378	784423	12	124409502	A	G	0.0108355	0.00184898	4.62226e-09	-0.0151177	0.0184583	0.412778
808	rs10818810	770877	9	126096522	A	G	0.0107531	0.00176724	1.16738e-09	0.00612123	0.0180469	0.734496
809	rs4740383	662683	9	133783566	A	G	0.0118409	0.00185085	1.57894e-10	-0.0349766	0.0171468	0.041384
810	rs555267	788140	18	40992698	T	G	0.0112095	0.00184084	1.13381e-09	0.00615303	0.0192441	0.749195
811	rs8089514	668999	18	69224478	A	T	0.0137616	0.00197162	2.95531e-12	-0.0232461	0.0189636	0.220248
812	rs2283093	691773	7	126721231	T	C	0.0125609	0.00212613	3.46607e-09	-0.0175796	0.0206812	0.395316
813	rs4718966	686820	7	70040558	T	C	0.0118538	0.00187104	2.36696e-10	0.010561	0.0171538	0.538107
814	rs10887578	679172	10	88096047	C	G	0.01249	0.00171787	3.57876e-13	-0.0104797	0.0171789	0.541852
815	rs1865341	688863	9	8845911	T	C	0.0130318	0.00201523	1.00195e-10	0.0403278	0.0194174	0.037827
816	rs6711584	680384	2	104421692	A	G	0.0194888	0.00195784	2.41674e-23	-0.0211654	0.0183627	0.249039
817	rs159032	682583	5	94206202	T	C	0.012286	0.00204781	1.97812e-09	-0.00815315	0.0212425	0.701139
818	rs17538472	675963	4	163038241	T	C	0.012885	0.00220721	5.2932e-09	0.0150718	0.0208167	0.469059
819	rs799449	684521	7	44784697	T	C	0.0136007	0.00171657	2.31498e-15	-0.00194088	0.0172024	0.910147
820	rs13292976	692152	9	129467340	T	C	0.0108443	0.00180148	1.74754e-09	0.00217763	0.0167896	0.896797
821	rs2163188	686502	10	65314711	C	G	0.0105483	0.00177377	2.73381e-09	0.00911533	0.0166319	0.583652
822	rs12574668	691639	11	46422686	A	C	0.0351398	0.00359059	1.28526e-22	0.027514	0.0222532	0.216282
823	rs3849570	750266	3	81792112	A	C	0.0159733	0.00180376	8.32846e-19	0.0154087	0.0176476	0.382567
824	rs10269783	790551	7	49616203	A	G	0.0137317	0.00170266	7.33422e-16	-0.0344548	0.0173294	0.046807
825	rs248139	683675	5	167352783	A	G	0.0159524	0.00230717	4.7024e-12	-0.00293029	0.0209588	0.888794
826	rs4814512	692559	20	16564210	A	C	0.0156248	0.00213397	2.44374e-13	0.0208795	0.0223335	0.349816
827	rs8071182	771437	17	55336155	A	G	0.0134063	0.00220194	1.14052e-09	0.0220834	0.0224988	0.326309
828	rs853679	792572	6	28296863	A	C	0.0728288	0.00419462	1.58884e-67	-0.000828343	0.0251134	0.973686
829	rs10110727	551363	8	14324437	A	G	0.0117582	0.00203584	7.66696e-09	0.00796321	0.0186183	0.668859
830	rs12705987	683609	7	114349212	A	T	0.0210573	0.00222717	3.23798e-21	-0.00916184	0.0171532	0.593269
831	rs7674623	685776	4	80794681	T	C	0.0150413	0.00223985	1.87648e-11	0.0237937	0.0212684	0.263252
832	rs1048365	636076	7	100804430	T	C	0.0144605	0.00251914	9.45386e-09	-0.00843951	0.0243081	0.728453
833	rs12922346	679615	16	82438337	C	G	0.0120923	0.00201707	2.03531e-09	-0.026535	0.0192702	0.1685
834	rs2902021	677609	2	67825685	T	C	0.023164	0.00354673	6.53027e-11	0.0581066	0.0240916	0.015892
835	rs7893571	687864	10	16750129	T	G	0.0136168	0.00180144	4.06658e-14	0.000701754	0.0194033	0.971124
836	rs9460306	691559	6	19211776	T	C	0.019176	0.00316325	1.3434e-09	-0.0531044	0.0305715	0.082383
837	rs2491864	690625	1	242986063	A	G	0.0133088	0.00212038	3.45974e-10	0.0485663	0.0203032	0.016777
838	rs6142096	690983	20	32686658	A	G	0.0196393	0.00290306	1.33266e-11	0.0135498	0.0169058	0.42283
839	rs12655756	685091	5	88858208	A	T	0.0123751	0.00187553	4.16195e-11	-0.0269972	0.0177954	0.129241
840	rs1789165	775128	11	69481969	A	G	0.0125083	0.00173115	4.99394e-13	0.0471498	0.0182647	0.009856
841	rs733594	791828	8	85077686	T	C	0.0136268	0.00180719	4.68855e-14	0.00836987	0.0190483	0.660386
842	rs1035010	637868	7	69598328	T	C	0.0139302	0.0020145	4.68062e-12	0.00351781	0.0190809	0.853724
843	rs2875762	685199	6	124925032	C	G	0.0123604	0.00204007	1.37145e-09	0.0232682	0.0202705	0.250984
844	rs845084	685413	10	125220036	A	G	0.0128972	0.00202249	1.80689e-10	-0.0200262	0.0188617	0.28834
845	rs1452075	783729	3	62481063	T	C	0.0142963	0.00182093	4.12357e-15	-0.0214872	0.0188998	0.255558
846	rs1658820	669427	8	4288577	T	G	0.0145914	0.00210753	4.40724e-12	-0.0262557	0.0199625	0.188412
847	rs2190788	683650	5	144484261	T	G	0.0181165	0.00202235	3.30289e-19	0.0174322	0.0180565	0.334336
848	rs9603697	688189	13	40783323	T	C	0.0147849	0.00180883	2.98939e-16	0.00512286	0.0176401	0.771522
849	rs12902742	690557	15	83647483	A	T	0.0210868	0.00325693	9.51619e-11	0.00864255	0.0305811	0.777474
850	rs2030342	686857	1	97388226	T	C	0.0168911	0.00183925	4.16517e-20	-0.0185449	0.0168855	0.272063
851	rs11172702	681630	12	39982413	A	G	0.0319811	0.0038675	1.34862e-16	0.0734324	0.0356039	0.039182
852	rs4744275	793296	9	96482633	A	G	0.0114279	0.00188937	1.46181e-09	0.012937	0.0190577	0.497275
853	rs2357760	791053	6	120213880	A	G	0.0106744	0.00180756	3.51729e-09	-0.0265596	0.0177933	0.135512
854	rs7181610	667503	15	35826859	A	T	0.0147591	0.00251107	4.16197e-09	0.0125302	0.0273208	0.646529
855	rs2543132	688326	8	15536311	C	G	0.0174621	0.00226213	1.16975e-14	-0.0288049	0.0211654	0.173517
856	rs6138482	795349	20	25059442	T	C	0.019862	0.00224435	8.76824e-19	0.0173712	0.0209797	0.407691
857	rs9294260	783533	6	83433228	A	G	0.0132245	0.00170609	9.09341e-15	-0.0133315	0.0170077	0.433132
858	rs7607490	690798	2	12851120	A	G	0.0178247	0.00287108	5.3537e-10	0.0254747	0.0273487	0.351605
859	rs7730004	690164	5	43191033	T	C	0.0117965	0.0019327	1.03683e-09	0.00909452	0.0178283	0.609976
860	rs4841659	687488	8	11828200	T	C	0.11809	0.00375474	4.06441e-217	0.0276745	0.0171737	0.107084
861	rs10886017	786354	10	118672531	A	C	0.0130504	0.0020047	7.52007e-11	0.0117675	0.0195874	0.548
862	rs3915844	692229	3	9514856	A	G	0.0196913	0.00271068	3.7488e-13	-0.0120189	0.0247844	0.627739
863	rs355777	689978	3	154034950	C	G	0.0131294	0.00181575	4.79917e-13	-0.0158774	0.0171827	0.355468
864	rs6963840	637209	7	78144371	T	C	0.0159235	0.00240196	3.37148e-11	-0.00578369	0.0235517	0.80602
865	rs6720868	691649	2	230663576	T	C	0.0142012	0.00183043	8.60289e-15	-0.000460106	0.0178432	0.979409
866	rs4722398	692509	7	3125220	T	C	0.0182394	0.00257977	1.54732e-12	-0.0255035	0.0265755	0.337219
867	rs17522122	774342	14	33302882	T	G	0.0163621	0.00170151	6.8271e-22	-0.0375222	0.0175968	0.033002
868	rs7083450	795609	10	103984060	T	C	0.0189692	0.00294735	1.22652e-10	-0.00946768	0.0251892	0.707023
869	rs9838283	692402	3	50820486	A	G	0.11086	0.00490756	5.48561e-113	-0.0392638	0.0261655	0.133449
870	rs329651	779232	11	133767622	T	G	0.017379	0.00221889	4.79101e-15	-0.0432677	0.0245032	0.077439
871	rs9538141	676674	13	59178258	A	G	0.013447	0.00190322	1.60147e-12	0.00405278	0.0172757	0.814495
872	rs2282231	689443	1	39569571	T	C	0.0133642	0.00213439	3.81569e-10	0.0189042	0.0206051	0.358904
873	rs900144	692126	11	13294268	T	C	0.016078	0.00171543	7.07905e-21	-0.00227058	0.0171343	0.894566
874	rs1451533	680795	2	105466005	A	G	0.0143974	0.00199089	4.77242e-13	-0.0201639	0.0190082	0.288768
875	rs1218822	794711	13	28011963	A	G	0.0150767	0.00172351	2.1779e-18	-0.0178198	0.0177886	0.316453
876	rs7730898	792975	5	170459675	A	G	0.0129355	0.00193737	2.44196e-11	0.0252349	0.0186669	0.176395
877	rs11496125	684574	7	103417557	T	C	0.014581	0.00179463	4.48156e-16	-0.0155005	0.0169683	0.360975
878	rs2781668	678717	6	131897278	T	C	0.0193925	0.00233424	9.74546e-17	0.0341637	0.023609	0.147876
879	rs1229057	683545	7	39054538	T	C	0.0160232	0.00277446	7.68433e-09	0.0233278	0.0284309	0.411923
880	rs1899951	795281	3	12394840	T	C	0.0154874	0.00246955	3.57934e-10	-0.0346505	0.0249401	0.16471
881	rs10499276	794584	6	154309808	T	C	0.0149677	0.00252733	3.17383e-09	0.0122882	0.0243795	0.614254
882	rs2170382	690485	8	74689288	T	C	0.0168437	0.00271016	5.13189e-10	-0.0234181	0.0292808	0.423854
883	rs7120873	691850	11	49459474	T	C	0.0540327	0.00373406	1.86902e-47	0.0277873	0.0293541	0.343835
884	rs1057452	692447	16	29833714	A	G	0.0170195	0.00240007	1.32895e-12	0.0119958	0.0235722	0.610858
885	rs11929028	675947	3	51754424	T	G	0.078701	0.00437711	2.78876e-72	0.0353604	0.0477362	0.458864
886	rs1982441	687705	8	28021769	T	G	0.0154727	0.00266197	6.15557e-09	0.0187737	0.0260963	0.471907
887	rs3800229	792474	6	108996963	T	G	0.0153502	0.00192422	1.49461e-15	0.0233053	0.0181581	0.199325
888	rs12602912	777510	17	65870073	T	C	0.0182348	0.00210598	4.77727e-18	0.0259504	0.0207822	0.211775
889	rs7827182	582727	8	8380471	C	G	0.0154643	0.00212713	3.59448e-13	0.0326714	0.0167212	0.050728
890	rs7865157	690934	9	122631560	T	C	0.0174521	0.0028085	5.16415e-10	0.0467529	0.0315124	0.137892
891	rs6710871	741157	2	143960593	A	G	0.0156012	0.00242683	1.28741e-10	-0.0183941	0.0259551	0.478533
892	rs3887080	690624	12	121661966	A	G	0.0179927	0.00273046	4.40967e-11	-0.0134693	0.0283127	0.634282
893	rs11583122	784393	1	38053458	T	C	0.0173033	0.00301137	9.13865e-09	0.027939	0.0333102	0.401622
894	rs7164727	791156	15	73093991	T	C	0.017499	0.00171758	2.23894e-24	0.0137461	0.0178393	0.440962
895	rs12448257	779628	16	3599655	A	G	0.0221537	0.00210334	6.10817e-26	0.0175707	0.0215536	0.41495
896	rs934515	686026	2	79482643	A	G	0.0177688	0.00272898	7.45766e-11	-0.000380072	0.0253739	0.988049
897	rs7871866	683494	9	131027982	C	G	0.0149541	0.00251545	2.76607e-09	-0.0237652	0.0247298	0.336547
898	rs10500548	690612	16	69174141	T	C	0.0217631	0.00364449	2.35056e-09	0.0302906	0.0363673	0.4049
899	rs1178060	780840	6	50914343	A	G	0.104574	0.00652081	7.04604e-58	0.00159627	0.0263702	0.951708
900	rs7084454	678564	10	21821274	A	G	0.019968	0.00190494	1.04257e-25	-0.0077943	0.0194217	0.688193
901	rs17608150	791472	12	110046698	T	C	0.0192524	0.00328514	4.61594e-09	0.031891	0.034447	0.354542
902	rs10460960	793248	3	42308735	A	G	0.0186635	0.00253696	1.88582e-13	0.0120422	0.0263184	0.647305
903	rs10962549	692271	9	16719445	T	C	0.0183743	0.00235135	5.52433e-15	-0.011858	0.0227527	0.602264
904	rs12147845	687445	14	101144596	T	C	0.0201368	0.00274435	2.17551e-13	0.0544191	0.0286491	0.05751
905	rs17035438	683944	2	46878616	A	G	0.0190988	0.00316331	1.56414e-09	-0.00429521	0.0309965	0.889764
906	rs7377083	621633	4	102708997	A	C	0.0159141	0.00184493	6.36212e-18	0.0264813	0.0186474	0.155548
907	rs4981693	689120	14	29680331	A	G	0.0160996	0.0021707	1.20011e-13	-0.0342209	0.0199987	0.087059
908	rs11208662	691220	1	65987164	C	G	0.0211085	0.00311013	1.14484e-11	0.0222144	0.0312324	0.476934
909	rs3781099	692416	10	27318776	T	C	0.0203748	0.00313494	8.07102e-11	0.0223993	0.0327122	0.493522
910	rs3731544	776530	3	48207997	A	C	0.0353523	0.00334996	4.91723e-26	-0.0157666	0.036472	0.66555
911	rs1320903	691519	3	131758077	A	G	0.015953	0.00220587	4.75739e-13	-0.0103726	0.0180343	0.565209
912	rs10842240	691476	12	24060075	C	G	0.0203953	0.00279951	3.20943e-13	0.0237614	0.0252552	0.346777
913	rs7560871	691571	2	145616899	A	G	0.0203055	0.00342415	3.0275e-09	0.00278113	0.0354874	0.937507
914	rs3902840	683761	9	129419025	A	G	0.0253511	0.00317608	1.44143e-15	0.00967108	0.0296322	0.744148
915	rs879620	688377	16	4015729	T	C	0.0156034	0.0023281	2.05295e-11	0.0161873	0.017702	0.360499
916	rs12682565	774114	8	10626280	A	G	0.0344419	0.00473169	3.36339e-13	-0.0348907	0.0481019	0.468246
917	rs3814883	685519	16	29994922	T	C	0.0233713	0.00170088	5.78877e-43	0.00190718	0.0178966	0.915098
918	rs8081039	677239	17	75995829	T	C	0.0240735	0.00381653	2.83219e-10	-0.0267938	0.0392295	0.494625
919	rs2122042	793383	3	85866335	T	G	0.0242004	0.00227455	1.94863e-26	0.0186588	0.0224732	0.406383
920	rs11611246	779823	12	939480	T	G	0.025301	0.00205338	6.92909e-35	-0.00916386	0.0223642	0.682008
921	rs9470086	738213	6	35709678	A	C	0.0723703	0.00772251	7.16141e-21	0.0726834	0.077049	0.345502
922	rs1412235	790147	9	28410996	C	G	0.0325015	0.00213478	2.42296e-52	0.0240007	0.0181327	0.185608
923	rs1475774	669802	6	35619554	A	G	0.0751229	0.00738433	2.60949e-24	0.0181395	0.0557891	0.745081
924	rs7124681	795474	11	47529947	A	C	0.0411478	0.00207748	2.61265e-87	-0.0134399	0.0170595	0.430797
925	rs12411886	792405	10	104685299	A	C	0.0338568	0.0031674	1.14438e-26	0.0768157	0.0315006	0.014767
926	rs3810291	763296	19	47569003	A	G	0.0294375	0.00207525	1.13367e-45	-0.0108436	0.0202547	0.592416
927	rs7144011	794117	14	79940383	T	G	0.0296626	0.00241632	1.21977e-34	-0.0100705	0.022276	0.651226
928	rs7138803	795588	12	50247468	A	G	0.0287046	0.00205898	3.55981e-44	-0.0255158	0.0172031	0.138006
929	rs12429545	778918	13	54102206	A	G	0.0337114	0.00255348	8.52812e-40	-0.01866	0.0252623	0.460128
930	rs17391694	767720	1	78623626	T	C	0.0293414	0.00262267	4.68845e-29	-0.00880566	0.0269586	0.743954
931	rs8016859	781430	14	30484722	C	G	0.0331923	0.00435456	2.48964e-14	0.0216118	0.049179	0.660347
932	rs9675376	783569	18	57969244	A	G	0.0215401	0.00220112	1.29341e-22	0.00363837	0.0186559	0.845378
933	rs12189178	789640	5	50914726	T	C	0.02774	0.00482391	8.89697e-09	0.103523	0.0496049	0.036912
934	rs16851483	692316	3	141275436	T	G	0.0339275	0.00390982	4.04561e-18	-0.0445602	0.0383109	0.244764
935	rs10066835	662130	5	151254297	T	C	0.0450808	0.00740724	1.15733e-09	-0.164903	0.077954	0.034418
936	rs13107325	792045	4	103188709	T	C	0.0448919	0.00333344	2.44104e-41	0.0249696	0.0380712	0.511932
937	rs663129	788948	18	57838401	A	G	0.0327354	0.00276027	1.92151e-32	-0.0209959	0.0199575	0.292765
938	rs3751813	781755	16	53818708	T	G	0.0175206	0.00252964	4.32607e-12	0.0217145	0.0178453	0.223645
939	rs8047395	788856	16	53798523	A	G	0.0410245	0.00361731	8.20676e-30	0.00930854	0.016974	0.583422
940	rs7550711	769184	1	110082886	T	C	0.0636463	0.0051298	2.38951e-35	0.0484225	0.0524619	0.355997
941	rs9922708	794334	16	53831146	T	C	0.0305756	0.00324698	4.65792e-21	0.00599996	0.0169013	0.722618

## Sheet: Sup Table2a SNPs removed
Supplementary Table 2a List of SNPs removed at different r2 thresholds and within 500kb/1000kb apart
BMI SNPs removing SNPs with r2 >0.1 + distance pruning <500kb (n=677)	BMI SNPs removing SNPs with r2 >0.2 + distance pruning <500kb (n=677)	BMI SNPs removing SNPs with r2 >0.5 + distance pruning <500kb (n=677)	BMI SNPs removing SNPs with r2 >0.001 within 1000kb (n=633)	BMI SNPs removing SNPs with r2 >0.01 within 1000kb (n=743)
rs10035289	rs10035289	rs10035289	rs10035289	rs10037047
rs10037047	rs10037047	rs10037047	rs10037047	rs10066835
rs1006353	rs1006353	rs1006353	rs1006353	rs10110727
rs10110727	rs10110727	rs10110727	rs10066835	rs1014312
rs1014312	rs1014312	rs1014312	rs10110727	rs1015362
rs10146527	rs10146527	rs10146527	rs1014194	rs1015363
rs1015362	rs1015362	rs1015362	rs1014312	rs10190332
rs1015363	rs1015363	rs1015363	rs10146527	rs1020548
rs10190332	rs10190332	rs10190332	rs1015362	rs10456637
rs10268050	rs10268050	rs10268050	rs1015363	rs10459012
rs1035010	rs1035010	rs1035010	rs10190332	rs10500548
rs10408013	rs10408013	rs10408013	rs1020548	rs10519151
rs10438964	rs10438964	rs10438964	rs10408013	rs1057452
rs10456637	rs10456637	rs10456637	rs10438964	rs10838852
rs10460960	rs10460960	rs10460960	rs10456637	rs10840674
rs1048775	rs1048775	rs1048775	rs10459012	rs11030385
rs10500548	rs10500548	rs10500548	rs10467530	rs11039014
rs10519151	rs10519151	rs10519151	rs1048775	rs11066301
rs1057452	rs1057452	rs1057452	rs10499276	rs11075986
rs10773049	rs10773049	rs10773049	rs10500548	rs11172702
rs10838122	rs10838122	rs10838122	rs10519151	rs11190661
rs10838852	rs10838852	rs10838852	rs1057452	rs11231548
rs10839472	rs10839472	rs10839472	rs10769165	rs11250076
rs10840674	rs10840674	rs10840674	rs10838122	rs11590474
rs10850031	rs10850031	rs10850031	rs10838852	rs11756653
rs10883553	rs10883553	rs10883553	rs10840674	rs11781699
rs10883759	rs10883759	rs10883759	rs10883553	rs11971041
rs10955841	rs10955841	rs10955841	rs10883759	rs12039524
rs11030385	rs11030385	rs11030385	rs11030385	rs12148386
rs11039014	rs11039014	rs11039014	rs11039014	rs12215331
rs11074446	rs11074446	rs11074446	rs11066301	rs12306932
rs11075986	rs11075986	rs11075986	rs11074446	rs12369009
rs11190661	rs11190661	rs11190661	rs11075986	rs12417072
rs11250076	rs11250076	rs11250076	rs11079849	rs12458
rs11590474	rs11590474	rs11590474	rs11172702	rs12480713
rs1178060	rs1178060	rs1178060	rs11190661	rs12625413
rs11803119	rs11803119	rs11803119	rs11231548	rs12631248
rs11987383	rs11987383	rs11987383	rs11250076	rs12637576
rs12035149	rs12035149	rs12035149	rs11577179	rs1266922
rs12039524	rs12039524	rs12039524	rs11590474	rs12682565
rs12042959	rs12042959	rs12042959	rs11756653	rs12705987
rs12148386	rs12148386	rs12215331	rs11781699	rs12920590
rs12215331	rs12215331	rs12306932	rs11803119	rs12991989
rs12306932	rs12306932	rs12327272	rs11844682	rs13045538
rs12327272	rs12327272	rs12369009	rs11929028	rs13095652
rs12369009	rs12369009	rs12448257	rs11971041	rs13175892
rs12448257	rs12448257	rs12453418	rs12039524	rs13292976
rs12453418	rs12453418	rs12458	rs12042959	rs1333423
rs12458	rs12458	rs12479233	rs12148386	rs1358808
rs12479233	rs12479233	rs12480713	rs12215331	rs1375561
rs12480713	rs12480713	rs12625413	rs12369009	rs1399054
rs12625413	rs12625413	rs12631248	rs12417072	rs1423627
rs12631248	rs12631248	rs12637576	rs12420725	rs143384
rs12637576	rs12637576	rs12666574	rs12458	rs1475774
rs12666574	rs12666574	rs1266922	rs12479233	rs1558236
rs1266922	rs1266922	rs12682565	rs12480713	rs160401
rs12682565	rs12682565	rs12920590	rs12631248	rs16951319
rs12920590	rs12920590	rs12922346	rs12637576	rs16952479
rs12922346	rs12922346	rs13041173	rs1266922	rs17091470
rs13041173	rs13041173	rs13045538	rs12682565	rs1712517
rs13045538	rs13045538	rs13085472	rs12705987	rs17197116
rs13085472	rs13085472	rs13095652	rs12731372	rs17238110
rs13095652	rs13095652	rs13175892	rs1285245	rs17285919
rs13175892	rs13175892	rs13203153	rs12902742	rs174415
rs13203153	rs13203153	rs13203286	rs12920590	rs17525725
rs13203286	rs13203286	rs13321566	rs12922346	rs17542466
rs13321566	rs13321566	rs1333423	rs12991989	rs17591778
rs1333423	rs1333423	rs1375561	rs13045538	rs17739298
rs1375561	rs1375561	rs1399054	rs13047416	rs1789165
rs1399054	rs1399054	rs1423627	rs13095652	rs181732
rs1423627	rs1423627	rs143384	rs13175892	rs186543
rs143384	rs143384	rs1437929	rs13209872	rs1942866
rs1437929	rs1437929	rs1473579	rs13292976	rs1943477
rs1473579	rs1473579	rs1475774	rs13321566	rs1983864
rs1475774	rs1475774	rs1492767	rs1333423	rs2000746
rs1492767	rs1492767	rs1503139	rs1358808	rs2003616
rs1503139	rs1503139	rs1544459	rs1375561	rs200968
rs1544459	rs1544459	rs1552717	rs1399054	rs2098618
rs1552717	rs1552717	rs1558236	rs1423627	rs2140418
rs1558236	rs1558236	rs160401	rs143384	rs2229616
rs160401	rs160401	rs16823670	rs1437929	rs2230929
rs16823670	rs16823670	rs16951319	rs1475774	rs2236950
rs16951319	rs16951319	rs16952479	rs1558236	rs2295896
rs16952479	rs16952479	rs16965062	rs1608445	rs2386802
rs16965062	rs16965062	rs17069831	rs1625427	rs2409730
rs17069831	rs17069831	rs17091470	rs1650586	rs2491864
rs17091470	rs17091470	rs1712517	rs16823670	rs2504674
rs1712517	rs1712517	rs17197116	rs16951319	rs2590942
rs17197116	rs17197116	rs17199978	rs16952479	rs2612203
rs17199978	rs17199978	rs17238110	rs16965062	rs2634047
rs17238110	rs17238110	rs17285919	rs17091470	rs2635727
rs17285919	rs17285919	rs1730859	rs17096549	rs2653365
rs1730859	rs1730859	rs174415	rs1712517	rs2680648
rs174415	rs174415	rs17525725	rs17197116	rs2724861
rs17525725	rs17525725	rs17542466	rs17199978	rs2863981
rs17542466	rs17542466	rs17591778	rs17238110	rs2902021
rs17591778	rs17591778	rs17724992	rs17285919	rs293566
rs17724992	rs17724992	rs17739298	rs17302346	rs310618
rs17739298	rs17739298	rs181732	rs1730859	rs346722
rs181732	rs181732	rs1862451	rs174415	rs368863
rs1862451	rs1862451	rs1942866	rs17446091	rs3731544
rs1942866	rs1942866	rs1983864	rs17525725	rs3739555
rs1983864	rs1983864	rs2000746	rs17531363	rs3746429
rs2000746	rs2000746	rs2003616	rs17538472	rs3751813
rs2003616	rs2003616	rs200968	rs17542466	rs3794702
rs200968	rs200968	rs2030342	rs17551974	rs3802924
rs2030342	rs2030342	rs2075205	rs17591778	rs3807049
rs2075205	rs2075205	rs2098618	rs17739298	rs3808434
rs2098618	rs2098618	rs2100814	rs17795934	rs3809272
rs2100814	rs2100814	rs2140418	rs1789165	rs3821841
rs2140418	rs2140418	rs2194385	rs1791253	rs3829849
rs2194385	rs2194385	rs2229616	rs181732	rs4273371
rs2229616	rs2229616	rs2236950	rs1852006	rs4339513
rs2236950	rs2236950	rs2252300	rs1862451	rs4383818
rs2252300	rs2252300	rs2275426	rs186543	rs4639527
rs2275426	rs2275426	rs2295896	rs1866510	rs4671358
rs2295896	rs2295896	rs2304130	rs1909586	rs4678297
rs2304130	rs2304130	rs2386802	rs1942866	rs4854326
rs2386802	rs2386802	rs2397061	rs1943477	rs4886506
rs2397061	rs2397061	rs2409730	rs1982441	rs4889782
rs2409730	rs2409730	rs2412107	rs1983864	rs4916661
rs2412107	rs2412107	rs2459359	rs2000746	rs4939051
rs2459359	rs2459359	rs2504674	rs2003616	rs497417
rs2504674	rs2504674	rs2534760	rs200968	rs4981693
rs2534760	rs2534760	rs2537847	rs2010281	rs5750913
rs2537847	rs2537847	rs2590942	rs2030342	rs6058635
rs2590942	rs2590942	rs2611742	rs2075205	rs6076348
rs2611742	rs2611742	rs2612203	rs2075650	rs6088529
rs2612203	rs2612203	rs2635727	rs2098618	rs6088943
rs2635727	rs2635727	rs2653365	rs2140418	rs6142096
rs2653365	rs2653365	rs2724861	rs2194385	rs6235
rs2724861	rs2724861	rs273504	rs2229616	rs6459326
rs273504	rs273504	rs2836961	rs2230929	rs6463489
rs2836961	rs2836961	rs2863981	rs2236950	rs6495252
rs2863981	rs2863981	rs2866816	rs2295896	rs6551410
rs2866816	rs2866816	rs293566	rs2304130	rs6580755
rs293566	rs293566	rs2974255	rs2304607	rs6681627
rs2974255	rs2974255	rs3134438	rs2367112	rs6753170
rs3134438	rs3134438	rs3734572	rs2386802	rs6803870
rs3734572	rs3734572	rs3739555	rs2397061	rs6908295
rs3739555	rs3739555	rs3751813	rs2409730	rs6922855
rs3751813	rs3751813	rs3768486	rs2459359	rs6938239
rs3768486	rs3768486	rs3794702	rs2491864	rs6963840
rs3794702	rs3794702	rs3802924	rs2504674	rs7102454
rs3802924	rs3802924	rs3807049	rs2537847	rs7120873
rs3807049	rs3807049	rs3808434	rs2590942	rs7122539
rs3808434	rs3808434	rs3809272	rs2593280	rs7124442
rs3809272	rs3809272	rs3821841	rs2612203	rs7131262
rs3821841	rs3821841	rs3822683	rs2634047	rs7133378
rs3822683	rs3822683	rs3829849	rs2635727	rs7377083
rs3829849	rs3829849	rs3902840	rs2653365	rs7425440
rs3902840	rs3902840	rs3922853	rs2680648	rs7478904
rs3922853	rs3922853	rs403656	rs2724861	rs753010
rs4273371	rs4273371	rs4273371	rs2863981	rs757318
rs4339513	rs4339513	rs4339513	rs2866816	rs760880
rs4342060	rs4342060	rs4342060	rs2902021	rs7616371
rs4383818	rs4383818	rs4383818	rs310618	rs7716275
rs4639527	rs4639527	rs4639527	rs346722	rs7832003
rs4643949	rs4643949	rs4643949	rs368863	rs7919
rs4653017	rs4653017	rs4653017	rs3731544	rs7924371
rs4671358	rs4671358	rs4671358	rs3734572	rs7948120
rs4678297	rs4678297	rs4678297	rs3739555	rs7958206
rs4783241	rs4783241	rs4783241	rs3746429	rs7965658
rs4796243	rs4796243	rs4796243	rs3751813	rs8024932
rs483752	rs483752	rs483752	rs3768486	rs8033510
rs4854326	rs4854326	rs4854326	rs3794702	rs8094523
rs4886506	rs4886506	rs4886506	rs3802924	rs8095404
rs4886869	rs4886869	rs4886869	rs3807049	rs8121840
rs4889782	rs4889782	rs4889782	rs3807566	rs816364
rs4916661	rs4916661	rs4916661	rs3808434	rs820077
rs4939051	rs4939051	rs4939051	rs3809272	rs847747
rs4969387	rs4969387	rs4969387	rs3819299	rs868554
rs497417	rs497417	rs497417	rs3821841	rs886444
rs4981693	rs4981693	rs4981693	rs3822683	rs919433
rs524281	rs524281	rs524281	rs3829849	rs926279
rs551137	rs551137	rs551137	rs3922853	rs9289499
rs573455	rs573455	rs573455	rs4273371	rs929641
rs5750913	rs5750913	rs5750913	rs4339513	rs930295
rs587230	rs587230	rs587230	rs4383818	rs9370042
rs6058635	rs6058635	rs6058635	rs4515655	rs946526
rs6060151	rs6060151	rs6060151	rs4639527	rs9470086
rs6076348	rs6076348	rs6076348	rs4643949	rs9475173
rs6088529	rs6088529	rs6088529	rs4653017	rs952159
rs6442101	rs6442101	rs6442101	rs4678297	rs9527706
rs6459326	rs6459326	rs6459326	rs4718966	rs9554263
rs6495252	rs6495252	rs6495252	rs4722672	rs9657542
rs6545714	rs6545714	rs6545714	rs4814512	rs9675376
rs6548221	rs6548221	rs6548221	rs4854326	rs968972
rs6551410	rs6551410	rs6551410	rs4886506	rs9787495
rs6580755	rs6580755	rs6580755	rs4889782	rs9832305
rs6681627	rs6681627	rs6681627	rs4916661	rs9838283
rs6700816	rs6700816	rs6700816	rs4939051	rs9846123
rs6753170	rs6753170	rs6753170	rs4969387	rs984902
rs6803870	rs6803870	rs6803870	rs497417	rs987237
rs6888159	rs6888159	rs6888159	rs4981693	rs9881036
rs6908295	rs6908295	rs6908295	rs5750913	rs9922708
rs6919443	rs6919443	rs6919443	rs6058635	rs9931407
rs6921533	rs6921533	rs6921533	rs6076348	rs9961813
rs6922855	rs6922855	rs6922855	rs6088529
rs6938239	rs6938239	rs6938239	rs6088943
rs6963840	rs6963840	rs6963840	rs6121381
rs696606	rs696606	rs696606	rs6142096
rs710355	rs710355	rs710355	rs6235
rs7124442	rs7124442	rs7124442	rs6442101
rs7131262	rs7131262	rs7131262	rs6459326
rs7147503	rs7147503	rs7147503	rs6463489
rs7217226	rs7217226	rs7217226	rs6495252
rs7377083	rs7377083	rs7377083	rs6548221
rs7425440	rs7425440	rs7425440	rs6551410
rs7444298	rs7444298	rs7444298	rs6580755
rs753010	rs753010	rs753010	rs6606686
rs760880	rs760880	rs760880	rs6681627
rs7616371	rs7616371	rs7616371	rs6700816
rs765332	rs765332	rs765332	rs6753170
rs7702514	rs7702514	rs7702514	rs6803870
rs7779498	rs7779498	rs7779498	rs6843738
rs7796608	rs7796608	rs7796608	rs6908295
rs7805441	rs7805441	rs7805441	rs6919443
rs7832003	rs7832003	rs7832003	rs6922855
rs7924371	rs7924371	rs7924371	rs6938239
rs7958206	rs7958206	rs7958206	rs6963840
rs7965658	rs7965658	rs7965658	rs696606
rs8024932	rs8024932	rs8024932	rs7083450
rs8079034	rs8079034	rs8079034	rs7102454
rs8087550	rs8087550	rs8087550	rs710355
rs8094523	rs8094523	rs8094523	rs7120873
rs8095404	rs8095404	rs8095404	rs7122539
rs8121840	rs8121840	rs8121840	rs7124442
rs816364	rs816364	rs816364	rs7131262
rs816533	rs816533	rs816533	rs7133378
rs820077	rs820077	rs820077	rs7147503
rs847747	rs847747	rs847747	rs7217226
rs8567	rs8567	rs8567	rs7243357
rs868554	rs868554	rs868554	rs7313924
rs874454	rs874454	rs874454	rs7377083
rs886444	rs886444	rs886444	rs7425440
rs892261	rs892261	rs892261	rs7478904
rs907011	rs907011	rs907011	rs753010
rs9077	rs9077	rs9077	rs757318
rs919433	rs919433	rs919433	rs7607369
rs925018	rs925018	rs925018	rs760880
rs926279	rs926279	rs926279	rs7616371
rs9289499	rs9289499	rs9289499	rs765332
rs929641	rs929641	rs929641	rs7710595
rs9299	rs9299	rs9299	rs7716275
rs9370042	rs9370042	rs9370042	rs7748777
rs9396763	rs9396763	rs9396763	rs7796608
rs9460306	rs9460306	rs9460306	rs7832003
rs9470086	rs9470086	rs9470086	rs7874154
rs952159	rs952159	rs952159	rs7919
rs9554263	rs9554263	rs9554263	rs7924371
rs9657542	rs9657542	rs9657542	rs793520
rs9675376	rs9675376	rs9675376	rs7941030
rs968972	rs968972	rs968972	rs7948120
rs9827072	rs9827072	rs9827072	rs7958206
rs9832305	rs9832305	rs9832305	rs7965658
rs9846123	rs9846123	rs9846123	rs8016859
rs984902	rs984902	rs984902	rs8024932
rs9881036	rs9881036	rs9881036	rs8033510
rs9922708	rs9922708	rs9922708	rs8047395
rs9931164	rs9931164	rs9931164	rs8087550
rs9931407	rs9931407	rs9931407	rs8092503
rs9931967	rs9931967	rs9931967	rs8094523
rs9961813	rs9961813	rs9961813	rs8095404
			rs8121840
			rs816364
			rs816533
			rs820077
			rs847747
			rs8567
			rs868554
			rs886444
			rs892261
			rs9077
			rs919433
			rs926279
			rs9289499
			rs929641
			rs9299
			rs930295
			rs9332817
			rs9370042
			rs9419958
			rs9460306
			rs946526
			rs9470086
			rs9475173
			rs9507983
			rs952159
			rs9527706
			rs9554263
			rs9657542
			rs9675376
			rs9688431
			rs968972
			rs972283
			rs980329
			rs9814633
			rs9832305
			rs9838283
			rs9846123
			rs984902
			rs987237
			rs9881036
			rs9922708
			rs9931407
			rs9931967
			rs9961813

## Sheet: Sup Table2b Sensitivity analyse
Supplementary Table 2b Sensitivity Analyses excluding body mass index (BMI) SNPs with different r2 thresholds and within 500kb apart
	IVW			Maximum Likelihood			MR-Egger			Weighted median method
	Estimate	95% CI	p-value	Estimate	95% CI	p-value	Estimate	95% CI	p-value	Estimate	95% CI	p-value
BMI SNPs based on COJO estimates (n=941)	0.073	0.014-0.132	0.015	0.073	0.014-0.132	0.015	0.056	"-0.039-0.152	0.248	0.065	"-0.033-0.163	0.195
BMI SNPS removing confounders (n=709)	0.114	0.036-0.191	0.004	0.114	0.036-0.192	0.004	0.076	"-0.064-0.217	0.284	0.113	"-0.014-0.240	0.081
BMI SNPs removing SNPs with r2 >0.1 + distance pruning <500kb (n=677)	0.13	0.025-0.236	0.015	0.132	0.025-0.238	0.015	0.022	"-0.260-0.304	0.88	0.088	"-0.094-0.260	0.359
BMI SNPs removing SNPs with r2 >0.2 + distance pruning <500kb (n=677)	0.13	0.025-0.236	0.015	0.132	0.025-0.238	0.015	0.022	"-0.260-0.304	0.88	0.088	"-0.094-0.260	0.359
BMI SNPs removing SNPs with r2 >0.5 + distance pruning <500kb (n=677)	0.131	0.025-0.236	0.015	0.132	0.026-0.239	0.015	0.013	"-0.269-0.294	0.929	0.083	"-0.094-0.260	0.359
BMI SNPs removing SNPs with r2 >0.001 within 1000kb apart (n=633)	0.104	0.029-0.180	0.007	0.105	0.030-0.181	0.006	0.145	0.018-0.271	0.025	0.138	0.008-0.268	0.038
BMI SNPs removing SNPs with r2 >0.01 within 1000kb apart (n=743)	0.122	0.049-0.195	0.001	0.122	0.049-0.196	0.001	0.162	0.038-0.286	0.011	0.139	0.014-0.264	0.029

## Sheet: Sup Table 3 Effect of AD on BMI
Supplementary Table 3. List of SNPs for atopic dermatitis (AD) and their effect on body mass index (BMI)
List of SNPs for AD (using EAGLE consortium dataset 2015)											Effects of AD SNPs on BMI (GIANT Consortium 2018 Locke et al + UKBiobank)
SN	SNP	Sample size cases	Sample size controls	Chromosome	Position	Effect Allele	Other Allele	Beta_AD	seBeta_AD	p-value_AD	Beta_BMI	seBeta_BMI	p-value_BMI	Proxy SNP	Chromosome	Position	LD(r2)
1	rs10199605	50959	312794	2p25.1	8354967	G	A	0.040822	0.0160287	4e-08	0.0035	0.0019	0.07	rs2931136	2	8341169	0.8
2	rs1057258	50959	312794	2q37.1	233206983	C	T	0.0618754	0.0217141	1.7e-10	-0.0051	0.0023	0.026
3	rs12730935	18900	84166	1q21.3	154447416	A	G	0.076961	0.014176	6.1e-11	0.0012	0.0017	0.5	rs4537545	1	154446403	0.9
4	rs2227483	50959	312794	12q15	68254396	T	A	0.0618754	0.0161983	6.7e-16	0.0017	0.0018	0.33	rs2227485	12	68253933	1
5	rs2592555	18900	84166	11p13	36350207	T	C	0.0725707	0.0329278	8.7e-07	0.0006	0.0018	0.76	rs10836538	11	36343703	0.67
6	rs2944542	18900	84166	10q21.2	62610240	G	C	0.0618754	0.0217141	1.2e-06	-0.0033	0.0018	0.067
7	rs4809219	18900	84166	20q13.33	63671762	A	C	0.105361	0.0340262	7e-13	0.0073	0.002	0.00031	rs6010998	20	63663049	0.84
8	rs6473227	50959	312794	8q21.13	80373657	C	A	0.0618754	0.0108558	2.2e-16	0.0022	0.0018	0.21
9	rs7512552	50959	312794	1q21.2	150293284	C	T	0.040822	0.0160287	5.4e-09	-0.0055	0.0017	0.0013
10	rs6602364	50959	312794	10p15.1	5996890	G	C	0.0487902	0.014648	1.3e-10	-0.0038	0.0018	0.03
11	rs10214237	50959	312794	5p13.2	35883632	T	C	0.0618754	0.0163716	2.9e-14	-0.0012	0.0019	0.55
12	rs2041733	18900	84166	16p13.13	11135732	T	C	0.0833816	0.0221863	2.5e-11	0.0007	0.0016	0.66
13	rs7127307	50959	312794	11q24.3	128317488	T	C	0.0618754	0.0163716	1.5e-18	-0.0006	0.0018	0.72
14	rs10791824	18900	84166	11q13.1	65791795	G	A	0.113329	0.0273389	2.1e-19	-0.0039	0.0017	0.025	rs479844	11	65784486	0.91
15	rs12188917	18900	84166	5q31.1	132655393	C	T	0.131028	0.0314763	4e-17	0.0047	0.0021	0.023	rs3091307	5	132653444	0.93
16	rs2143950	50959	312794	14q13.2	35103151	T	C	0.076961	0.0188986	1.8e-15	0.0054	0.0023	0.019
17	rs2212434	18900	84166	11q13.5	76570549	T	C	0.0861777	0.023301	4.6e-13	-0.0033	0.0017	0.058	rs2155219	11	76588150	0.77
18	rs2918307	18900	84166	19p13.2	8679458	G	A	0.113329	0.0364587	4.6e-12	-0.0012	0.0025	0.63	rs2164983	19	8679120	1
19	rs6419573	18900	84166	2q12.1	102410643	T	C	0.10436	0.0275853	1.5e-13	0.0035	0.0021	0.088	rs4851575	2	102408743	0.89
20	rs6827756	18900	84166	4q27	122263256	R	I	0.076961	0.0237347	4.2e-09	-0.0045	0.0018	0.011
21	rs112111458	50959	312794	2p13.3	70872975	A	G	0.0618754	0.0217141	9.4e-09	Not Available
22	rs4713555	18900	84166	6p21.32	32607747	G	T	0.0943107	0.0278869	5.4e-09	Not Available
23	rs145809981	18900	84166	6p21.33	NA	C	T	0.076961	0.028352	1.5e-06	Not Available
24	rs61813875	18900	84166	1q21.3	152564174	G	C	0.476234	0.0854968	5.6e-29	Not Available

## Sheet: Sup Table 4 BMI GWAS studies
Supplementary Table 4. Study design, number of individuals, sample quality control, genotyping methods, and quality control of SNPs for genome-wide association studies and metabochip studies (BMI)
Study	Full name	Study design	Ethnicity	Total sample size (N)	Sample QC		Samples in analyses (N) (Trait - Cases/Controls)	Anthropometric assessment method	Genotyping						References
					Call rate*	Other exclusions			Platform	Genotype calling algorithm	Inclusion criteria			SNPs that met QC criteria
Genome-wide association studies											MAF	Call rate*	HWE P
AGES	Age, Gene/Environment Susceptibility-Reykjavik Study	Population-based	white European	3219	≥ 97%	1) Mismatch with previous genotypes 2) Remove A/T & G/C SNPs 3) Remove SNPs not in HapMap	3207	measured	Illumina Human370CNV	BeadStudio	≥ 1%	≥ 95%	> 10-6	308340	[PMID: 17351290] Harris et al. Age, Gene/Environment Susceptibility-Reykjavik Study: multidisciplinary applied phenomics. American Journal of Epidemiology (2007) vol. 165 (9) pp. 1076-87
Amish HAPI Heart Study	Amish Heredity and Phenotype Intervention Heart Study	Founder population	white European	915	≥ 93%	1) Misidentified pedigree relationships 2) Misidentified sex	905	measured	Affymetrix GeneChip Human Mapping 500K	BRLMM	≥ 1%	≥ 95%	> 10-6	338598	[PMCID: PMC2443415] Mitchell BD, McArdle PF, Shen H, et al. The genetic response to short-term interventions affecting cardiovascular function: Rationale and design of the Heredity and Phenotype Intervention (HAPI) Heart Study. Am Heart J 823:828, 2008 [PMID: 18779467] Rampersaud E, Mitchell BD, Pollin TI, et al. Physical Activity and the Association of common FTO Gene Variants with Body Mass Ind…
ARIC	Atherosclerosis Risk in Communities Study	Population-based	white European	15792	≥ 90%	1) Sex/gender mismatch 2) Discordant genotype with earlier TaqMan genotyping. If >10/47 genotypes discordant -> exclude 3) First-degree relative 4) PC>8SD in Eigenstrat run (10 iterations with 10 PCs) 5) Outlier based on average IBS 6) Missing body weight or height	8108	measured	Affymetrix Genome-Wide Human SNP Array 6.0	Birdseed	≥ 1%	≥90%	>10-6	685812	[PMID: 2646917] Atherosclerosis Risk in Communities (ARIC) Study: design and objectives. 1989. ARIC Investigators. Am. J. Epidemiol. 129: 687-702. [PMID: 19557197] Heard-Costa, NL et al. NRXN3 is a novel locus for waist circumference: a genome-wide association study from the CHARGE Consortium. 2009. Plos Genet. 5(6): e1000539.
B58C (T1DGC)	British 1958 birth cohort (Type 1 Diabetes Genetic Consortium controls)	Population-based	white European	2592	≥ 98%	1) Contamination 2) Non-European identity 3) Missing body weight and height	2587	measured	Illumina HumanHap 550 V.1	ILLUMINUS	> 0%	none	none	539458	[PMID: 17255346] Strachan DP, et al. Lifecourse influences on health among British adults: effects of region of residence in childhood and adulthood. Int J Epidemiol 2007;36:522-531. [PMID: 19430480] Barrett JC, The Type 1 Diabetes Genetics Consortium, et al. Genome-wide association study and meta-analysis find that over 40 loci affect risk of type 1 diabetes. Nat Genet 2009 May 10. [Epub ahead o…
B58C (WTCCC)	British 1958 birth cohort (Wellcome Trust Case Control Consortium controls)	Population-based	white European	1502	≥ 97%	1) Contamination 2) Non-European identity 3) Missing body weight and height	1479	measured	Affymetrix GeneChip Human Mapping 500K	CHIAMO	> 0%	none	none	490032	[PMID: 17554300] The Wellcome Trust Case Control Consortium Genome-wide association study of 14,000 cases of seven common diseases and 3,000 shared controls. Nature 2007;447: 661-678. [PMID: 16155052] Power,C. & Elliott,J. Cohort profile: 1958 British birth cohort (National Child Development Study). Int J Epidemiol 2006;35:34-41.
BRIGHT	The British Genetics of Hypertension (BRIGHT) Study	Hypertension case series	white European	2000	≥ 97%	1) Heterozygosity <23% or >30% 2) External discordance 3) Non-European ancestry 4) Duplicate/first/second degree relatives	1,960 (HTN - 1,960 cases)	measured	Affymetrix GeneChip Human Mapping 500K	CHIAMO	≥5%	≥ 95%	> 10-6	387666	[PMID: 17554300] The Wellcome Trust Case Control Consortium Genome-wide association study of 14,000 cases of seven common diseases and 3,000 shared controls. Nature 447, 661-678 (2007). [PMID: 12826435] Caulfield,M. et al. Genome-wide mapping of human loci for essential hypertension. Lancet 361, 2118-2123 (2003).
CAD_WTCCC	WTCCC Coronary Heart Disease cases	Case series	white European	2000	≥ 97%	1) Heterozygosity <23% or >30% 2) Discrepancy with external identifying information 3) Ethnic outliers 4) Related individuals and duplicates	1876	self reported	Affymetrix GeneChip Human Mapping 500K	CHIAMO	>5%	≥ 95%	> 10-6	387667	[PMID: 17554300] The Wellcome Trust Case Control Consortium Genome‐wide association study of 14,000 cases of seven common diseases and 3,000 shared controls. Nature 447, 661-678 (2007)
CAPS1 Cases	Cancer Prostate in Sweden 1	Case/control study of prostate cancer	white European	505	> 95%	1) Related individuals and duplicates 2) Ethnic outliers 3) Missing body weight and height	505	self-reported	Affymetrix GeneChip Human Mapping 500K	BRLMM	≥ 1%	≥ 95%	> 10-7	330124	[PMID: 18073375] Duggan D, et al. Two genome-wide association studies of aggressive prostate cancer implicate putative prostate tumor suppressor gene DAB2IP. J Natl Cancer Inst 2007 Dec 19;99(24):1836-44 (2007).
CAPS1 Controls	Cancer Prostate in Sweden 1	Case/control study of prostate cancer	white European	506	> 95%	1) Related individuals and duplicates 2) Ethnic outliers 3) Missing body weight and height	506	self-reported	Affymetrix GeneChip Human Mapping 500K	BRLMM	≥ 1%	≥ 95%	> 10-7	330124	[PMID: 18073375] Duggan D, et al. Two genome-wide association studies of aggressive prostate cancer implicate putative prostate tumor suppressor gene DAB2IP. J Natl Cancer Inst 2007 Dec 19;99(24):1836-44 (2007).
CAPS2 Cases	Cancer Prostate in Sweden 2	Case/control study of prostate cancer	white European	1483	> 95%	1) Related individuals and duplicates 2) Ethnic outliers 3) Missing body weight and height	1483	self-reported	Affymetrix GeneChip Human Mapping 5.0K	BLRMM-P	≥ 1%	≥ 95%	> 10-7	348163	[PMID: 18073375] Duggan D, et al. Two genome-wide association studies of aggressive prostate cancer implicate putative prostate tumor suppressor gene DAB2IP. J Natl Cancer Inst 2007 Dec 19;99(24):1836-44 (2007).
CAPS2 Controls	Cancer Prostate in Sweden 2	Case/control study of prostate cancer	white European	519	> 95%	1) Related individuals and duplicates 2) Ethnic outliers 3) Missing body weight and height	519	self-reported	Affymetrix GeneChip Human Mapping 5.0K	BLRMM-P	≥ 1%	≥ 95%	> 10-7	348163	[PMID: 18073375] Duggan D, et al. Two genome-wide association studies of aggressive prostate cancer implicate putative prostate tumor suppressor gene DAB2IP. J Natl Cancer Inst 2007 Dec 19;99(24):1836-44 (2007).
CHS	Cardiovascular Health Study	Population-based cohort study	white European	3228	>95%	1) Prevalent clinical CVD 2) African-americans 3) Sex discordant 4) Missing body weight and height	3228	measured	Illumina 370-CNV	BeadStudio	-**	>97%	> 10-5	306655	[PMID: 1669507] Fried LP, Borhani NO, Enright P, Furberg CD, Gardin JM, Kronmal RA, Kuller LH, Manolio TA, Mittelmark MB, Newman A. The Cardiovascular Health Study: design and rationale. Ann Epidemiol. 1991; 1: 263-276.
CoLaus	Cohorte Lausannoise	Population-based	white European	6188	>90%	1) Ethnic outliers 2) Related individuals and duplicates 3) Missing body weight and height	5408	measured	Affymetrix GeneChip Human Mapping 500K	BRLMM	≥ 1%	≥ 70%	> 10-7	390631	[PMID 18366642] Firmann et al. The CoLaus study: a population-based study to investigate the epidemiology and genetic determinants of cardiovascular risk factors and metabolic syndrome BMC Cardiovascular Disorders 2008, 8:6
CROATIA	VIS (EUROSPAN) and KORCULA	Population-based	white European	795	≥ 97%	1) Ethnic outliers 2) Duplicates 3) Missing body weight and height	770	measured	Illumina HumanHap300 or HumanHapCNV370	BeadStudio	≥ 1%	≥ 96%	> 10-6	290447	[PMID: 18952825 Johansson A. et al. Common variants in the JAZF1 gene associated with height identified by linkage and genome-wide association analysis. Hum Mol Genet. 18(2), 373-80 (2009). [PMID: 19798445] Hicks, AA. et al. Genetic determinants of circulating sphingolipid concentrations in European populations. PLoS Genet. 5(10):e1000672 (2009)
deCODE	deCODE genetics sample set	Population-based	white European	38446	≥ 96%	Missing body weight and height	26799	measured	Affymetrix 500K Array Set	BRLMM	> 5%	≥ 95%	> 10-6	347010	[PMID: 19079260] Thorleifsson, G. et al. Genome-wide association yields new sequence variants at seven loci that associate with measures of obesity. Nat Genet. 41, 18-24 (2009).
DGI (cases)	Diabetes Genetics Initiative of Broad Institute of Harvard and MIT, Lund University, and Novartis Institutes of BioMedical Research	Case/control study of diabetes	white European	1658	≥ 95%	1) Related individuals 2) Sample contamination 3) Missing body weight and height	1,317 (T2D - 1,317 cases)	measured	Affymetrix 500K Array Set	BRLMM	> 5%	≥ 95%	> 10-6	347010	[PMID: 17463246] Saxena et al. Genome-wide association analysis identifies loci for type 2 diabetes and triglyceride levels. Science 316, 1331-6 (2007).
DGI (controls)	Diabetes Genetics Initiative of Broad Institute of Harvard and MIT, Lund University, and Novartis Institutes of BioMedical Research	Case/control study of diabetes	white European	1595	≥ 95%	1) Related individuals 2) Sample contamination 3) Missing body weight and height	1,088 (T2D - 1,088 controls)	measured	Illumina Beadarray Human370CNV	Beadstudio	≥ 1%	≥ 98%	> 10-6	299484	[PMID: 17463246] Saxena et al. Genome-wide association analysis identifies loci for type 2 diabetes and triglyceride levels. Science 316, 1331-6 (2007).
EGCUT	Estonian Genome Center, University of Tartu	Population-based	white European	1412	≥ 95%	1) Related individuals and duplicates 2) Sex mismatch 3) Phenotype missing	1412	measured	Affymetrix GeneChip Human Mapping 500K	BRLMM	≥ 1%	≥ 90%	> 10-6	397438	[PMID: 19424496] Nelis M, Esko T, Magi R, Zimprich F, Zimprich A, et al. (2009) Genetic Structure of Europeans: A View from the North–East. PLoS ONE 4(5): e5472. [PMID: 15133739] Metspalu,A. The Estonian Genome Project. Drug Development Research 62, 97-101 (2004).
EPIC-Obesity Study	European Prospective Investigation into Cancer and Nutrition - Obesity Study	Population-based	white European	2566	≥ 94%	1) Heterozygosity <23% or >30% 2) >5.0% discordance in SNP pairs with r2= 1 in HapMap 3) Ethnic outliers 4) related individuals and duplicates 5) Missing body weight and height	2415	measured	Affymetrix SNP5.0	BRLMM	≥ 1%	≥ 90%	> 10-6	362055	[PMID: 10466767] Day,N.E. et al. EPIC-Norfolk: study design and characteristics of the cohort. European Prospective Investigation of Cancer. British Journal of Cancer 80, 95-103 (1999). [PMID: 18454148] Loos,R.J. et al. Common variants near MC4R are associated with fat mass, weight and risk of obesity. Nat Genet 40, 768-775 (2008).
Fenland	Fenland Study	Population-based	white European	1500	≥ 95%	1) Heterozygosity <27.3% or >28.8% 2) Duplicate check 3) Relatedness check	1402	measured	Affymetrix 500K Affymetrix 50K supplemental	BRLMM	≥ 1%	≥ 97%	> 10-6	378163	[PMID: 19079261] Willer CJ, Speliotes EK, Loos RJ et al. (2009) Six new loci associated with body mass index highlight a neuronal influence on body weight regulation. Nat Genet, 41(1): 25-34.
FRAM	Framingham Heart Study	Population-based, multi-generational	white European	9274	≥ 97%	1) HWE P<1E-6 2) Call rate<97% 3) Mishap P<1E-9 4) MAF<0.01 5) Mendelian errors>100 6) SNPs not in Hapmap or strandedness issues merging with Hapmap	8094	measured	Illumina HumanHap 318K	BeadStudio	≥ 1%	≥ 90%	> 10-6	304582	[PMID 14025561] DAWBER TR, KANNEL WB, LYELL LP. An approach to longitudinal studies in a community: the Framingham Study. Ann N Y Acad Sci. 1963;107:539-556. [PMID 1208363] Feinleib M, KANNEL WB, Garrison RJ, McNamara PM, Castelli WP. The Framingham Offspring Study. Design and preliminary data. Prev Med. 1975;4:518-525. [PMID 17372189] Splansky GL, Corey D, Yang Q et al. The Third Generation Coho…
FTC	Finnish Twin Cohort	Monozygotic twins	white European	152 pairs	≥ 95%	1) Ethnic outliers 2) Related individuals and duplicates 3) Missing body weight and height for both individuals of the pair	138 pairs	measured	Illumina Infinium™ II HumanHap300 BeadChip	BeadStudio	> 1%	≥ 90%	≥ 10-6	315635	[PMID: 19060911] Aulchenko YS, Ripatti S, Lindqvist I et al. Loci influencing lipid levels and coronary heart disease risk in 16 European population cohorts, Nat Genet (2009) 41(1): 47-55.
FUSION cases	Finland-United States Investigation of NIDDM Genetics	Case/control study of diabetes	white European	1161	> 97.5%	1) Related individuals 2) Missing BMI	1,092 (T2D - 1,092 cases)	measured	Illumina Infinium™ II HumanHap300 BeadChip	BeadStudio	> 1%	≥ 90%	≥ 10-6	315635	[PMID: 17463248] Scott,LJ et al. A genome-wide association study of type 2 diabetes in Finns detects multiple susceptibility variants. Science 316(5829):1341-5 (2007).
FUSION controls	Finland-United States Investigation of NIDDM Genetics	Case/control study of diabetes	white European	1174	> 97.5%	1) Related individuals 2) Missing BMI	1,171 (T2D - 1,171 controls)	measured	Illumina HumanHap 610K	Illuminus	≥ 1%	≥ 95%	> 10-6	555388	[PMID: 17463248] Scott,LJ et al. A genome-wide association study of type 2 diabetes in Finns detects multiple susceptibility variants. Science 316(5829):1341-5 (2007).
GENMETS cases	Health 2000 / GENMETS substudy	Case/control study of Metabolic syndrome	white European	932	≥ 95%	1) Ethnic outliers 2) Related individuals and duplicates 3) Missing BMI	857 (Metabolic syndrome - 857 cases)	measured	Illumina HumanHap 610K	Illuminus	≥ 1%	≥ 95%	> 10-6	555388	http://www.terveys2000.fi/indexe.html
GENMETS controls	Health 2000 / GENMETS substudy	Case/control study of Metabolic syndrome	white European	948	≥ 95%	1) Ethnic outliers 2) Related individuals and duplicates 3) Missing BMI	892 (Metabolic syndrome - 892 controls)	measured	Affymetrix NSP/STY	BRLMM	>1%	>97%	> 10-5	282215	http://www.terveys2000.fi/indexe.html
GerMiFSI	German Myocard Infarct Family Study I	Case/control study of MI (only Cases)	white European	875	> 97%	1) Related individuals and duplicates 2) Missing phenotypes 3) Heterozygosity mean +- 3*sd outlier	600 (MI - 600 cases)	measured	Affymetrix 6.0	Birdseed	>1%	>97%	> 10-5	653149	[PMID: 17634449 ] Samani NJ, Erdmann J, Hall AS et al. Genomewide association study of coronary artery disease. NEJM 2007; 357(5): 436-9.
GerMiFSII	German Myocard Infarct Family Study II	Case/control study of MI (only Cases)	white European	1222	> 97%	1) Related individuals and duplicates 2) Missing phenotypes 3) Heterozygosity mean +- 3*sd outlier	1,124 (MI - 1,124 cases)	measured	Affymetrix GeneChip Human Mapping 500K	BRLMM	>5%	none	none	380507	[PMID: 19198612] Erdmann J, Grosshennig A, Braund PS et al. New susceptibility locus for coronary artery disease on chromosome 3q22.3. Nat Genet 2009; 41(3): 280-2.
KORA3	Cooperative Health Research in the Region of Augsburg, KOoperative Gesundheitsforschung in der Region Augsburg	Population-based	white European	1644	>=93%	1) All with German passport	1644	measured	Affy 6.0	Birdseed	none	≥ 93%	none	906716	[PMID 20031538] Heid IM, Boes E, Müller M, Kollerits B, et al. Genome-wide association analysis of high-density lipoprotein cholesterol in the population-based KORA study sheds new light on intergenic regions. Circ Cardiovasc Genet, 2008; 1(10): 10-20.
KORA4	Cooperative Health Research in the Region of Augsburg, KOoperative Gesundheitsforschung in der Region Augsburg	Population-based	white European	1814	>=93%	1) All with German passport	1814	measured	ILLUMINA318K	BeadStudio	≥ 1%	≥ 98%	> 10-6	318237	[PMID 16032514] Wichmann HE, Gieger C, Illig T; MONICA/KORA Study Group. KORA-gen--resource for population genetics, controls and a broad spectrum of disease phenotypes. Gesundheitswesen 2005; 67 Suppl 1: S26-30.
MICROS	MICROS (EUROSPAN)	Population-based	white European	1098	≥ 97%	1) Ethnic outliers 2) Duplicates 3) Missing body weight and height	1079	measured	Affymetrix 6.0 Array	Birdseed	>0.01	>0.95	1 x 10-6	618475	[PMID: 17550581 ] Pattaro C, Marroni F, Riegler A, et al. The genetic study of three population microisolates in South Tyrol (MICROS): study design and epidemiological perspectives. BMC Med Genet. 2007 Jun 5;8-29. [PMID: 18952825] Johansson A. et al. Common variants in the JAZF1 gene associated with height identified by linkage and genome-wide association analysis. Hum Mol Genet. 18(2), 373-80 (2…
Migen (cases)	Myocardial Infarction Genetics Consortium	Case/control of early onset MI	white European	1420	≥ 95%	1) Cohort deficient or excess heterozygosity 2) Population stratification outliers 3) Close relatives and sample duplicates 4) Sample contamination (excess close low-level genome sharing) 5) Missing body weight or height	1,245 (MI - 1,245 cases)	measured	Affymetrix 6.0 Array	Birdseed	>0.01	>0.95	1 x 10-6	618475	[PMID: 19198609] Kathiresan et al. Genome-wide association of early-onset myocardial infarction with single nucleotide polymorphisms and copy number variants. Nature Genetics 41, 334-41 (2009).
Migen (controls)	Myocardial Infarction Genetics Consortium	Case/control of early onset MI	white European	1558	≥ 95%	1) Cohort deficient or excess heterozygosity 2) Population stratification outliers 3) Close relatives and sample duplicates 4) Sample contamination (excess close low-level genome sharing) 5) Missing body weight or height	1,402 (MI - 1,402 controls)	measured	Affymetrix GeneChip Human Mapping 500K	CHIAMO	>5%	≥ 95%	> 10-6	387667	[PMID: 19198609] Kathiresan et al. Genome-wide association of early-onset myocardial infarction with single nucleotide polymorphisms and copy number variants. Nature Genetics 41, 334-41 (2009).
NBS_WTCCC	WTCCC National Blood Service donors	Population-based	white European	1500	≥ 97%	1) Heterozygosity <23% or >30% 2) Discrepancy with external identifying information 3) Ethnic outliers 4) Related individuals and duplicates	1437	self reported	Illumina HumanCNV-370DUO Analysis BeadChip	Standard Illumina BeadStudio	≥ 5%	≥ 95%	> 10-4	328007	[PMID: 17554300] The Wellcome Trust Case Control Consortium Genome‐wide association study of 14,000 cases of seven common diseases and 3,000 shared controls. Nature 447, 661-678 (2007)
NFBC-1966	Northern Finland Birth Cohorts 1966	Population-based	white European	5654	≥ 95%	1) Gender discrepancy with genetic data from X-linked markers 2) Withdrawn consent 3) Duplicates and first and second degree relatives 4) Contaminated samples	4773	measured	Illumina HumanHap550	Standard Illumina BeadStudio	≥ 1%	≥ 90%	none	510073	[PMID: 19060910 ] Sabatti, C. et al. Genome-wide association analysis of metabolic traits in a birth cohort from a founder population. Nat Genet (2008).
NHS	The Nurses' Health Study	Nested case/control	white European	2368	>90%	1) Low genotying completion (<90%) 2) Unclear identity and admixed origin 3) Missing body weight and height	2265	self-reported	ILLUMINA318K	BeadStudio	≥ 1%	≥ 98%	> 10-6	318236	[PMID: 17529973] Hunter D, et al. A genome-wide association study identifies alleles in FGFR2 associated with risk of sporadic postmenopausal breast cancer. Nat Genet. 2007 Jul;39(7):870-4.
NSPHS	Northern Sweden Population Health Study (EUROSPAN)	Population-based	white European	720	≥ 97%	1) Ethnic outliers 2) Duplicates 3) Missing body weight and height	647	measured	Perlegen - Affymetrix gene chip 600K	Proprietary Perlegen	>1%	≥ 95%	none	435291	[PMID: 18952825] Johansson A. et al. Common variants in the JAZF1 gene associated with height identified by linkage and genome-wide association analysis. Hum Mol Genet. 18(2), 373-80 (2009). [PMID: 19798445] Hicks, AA. et al. Genetic determinants of circulating sphingolipid concentrations in European populations. PLoS Genet. 5(10):e1000672 (2009)
NTRNESDA cases	Netherlands Twin Register & the Netherlands Study of Depression and Anxiety	Case/control study of depression and anxiety	white European	1860	≥ 95%	1) Evidence of sample contamination (heterozygosity) 2) Ethnic outliers 3) Related individuals and duplicates 4) Missing body weight and height	1,727 (Depression - 1,727 cases)	measured	Perlegen - Affymetrix gene chip 600K	Proprietary Perlegen	>1%	≥ 95%	none	435291	Boomsma DI, de Geus EJ, Vink JM, Stubbe JH, Distel MA, Hottenga JJ et al. Netherlands Twin Register: from twins to twin families. Twin Res Hum Genet 2006; 9: 849–857. [PMID: 18763692] Penninx B, Beekman A, Smit J. The Netherlands Study of Depression and Anxiety (NESDA): rationales, objectives and methods. Int J Methods Psychiatr Res 2008; 17: 121–140. [PMID: 18197199] Boomsma DI, Willemsen G, Sul…
NTRNESDA controls	Netherlands Twin Register & the Netherlands Study of Depression and Anxiety	Case/control study of depression and anxiety	white European	1860	≥ 95%	1) Evidence of sample contamination (heterozygosity) 2) Ethnic outliers 3) Related individuals and duplicates 4) Missing body weight and height	1,789 (Depression - 1,789 controls)	measured	ILLUMINA318K	BeadStudio	≥ 1%	≥ 98%	> 10-6	318235	Boomsma DI, de Geus EJ, Vink JM, Stubbe JH, Distel MA, Hottenga JJ et al. Netherlands Twin Register: from twins to twin families. Twin Res Hum Genet 2006; 9: 849–857. [PMID: 18763692] Penninx B, Beekman A, Smit J. The Netherlands Study of Depression and Anxiety (NESDA): rationales, objectives and methods. Int J Methods Psychiatr Res 2008; 17: 121–140. [PMID: 18197199] Boomsma DI, Willemsen G, Sul…
ORCADES	Orkney Complex Disease Study (EUROSPAN)	Population-based	white European	719	≥ 97%	1) Ethnic outliers 2) Duplicates 3) Missing body weight and height	697	measured	Illumina HumanHap300 and Illumina HumanHap240	BeadStudio	none	≥ 90%	none	523231	[PMID: 18952825] Johansson A. et al. Common variants in the JAZF1 gene associated with height identified by linkage and genome-wide association analysis. Hum Mol Genet. 18(2), 373-80 (2009). [PMID: 19798445] Hicks, AA. et al. Genetic determinants of circulating sphingolipid concentrations in European populations. PLoS Genet. 5(10):e1000672 (2009)
PLCO	Prostate, Lung, Colorectal, and Ovarian Cancer Screening Trial	Population-based	white European	2298	≥ 94%	1) Gender discordance 2) Non-European ancestry 3) Related individuals and duplicates 4) Missing height	2238	self-report	Illumina / HumanHap 550 V.3	Beadstudio Genecall	≥ 1%	≥ 97.5%	> 10-6	512349	[PMID: 17401363] Yeager M, et al. Genome-wide association study of prostate cancer identifies a second risk locus at 8q24. Nat Genet 39, 645-9 (2007).
RS-I	Rotterdam Study I	Population-based	white European	7983	≥ 97.5%	1) Missing DNA 2) Gender mismatch with typed X-linked markers 3) Excess autosomal heterozygosity > 0.336~FDR>0.1% 4) Duplicates and/or 1st or 2nd degree relatives using IBS probabilities >97% from PLINK 5) Ethnic outliers using IBS distances > 3SD	5744	measured	Illumina HumanHapCNV370	BeadStudio	≥ 1%	≥ 96%	> 10-6	312199	[PMID: 11753597] Visscher, 2001 A comparison of body mass index, waist-hip ratio and waist circumference as predictors of all-cause mortality among the elderly: the Rotterdam study [PMID:19700477] Estrada, 2009 GRIMP: a web- and grid-based tool for high-speed analysis of large-scale genome-wide association using imputed data [PMID:19728115] Hofman, 2009 The Rotterdam Study: 2010 objectives and de…
RUNMC	Nijmegen Bladder Cancer Study and Nijmegen Biomedical Study	Case-study and Population-based study	white European	3081	≥ 96%	Missing body weight and height	2873	measured	Illumina HumanHap300+240S	Standard Illumina BeadStudio (GenCall)	≥ 3%	≥ 90%	> 10-7	510578	[PMID: 17568781] Wetzels, J.F. et al. Age- and gender-specific reference values of estimated GFR in Caucasians: the Nijmegen Biomedical Study. Kidney Int 72, 632-637 (2007). [PMID: 18794855] Kiemeney, L.A. et al. Sequence variant on 8q24 confers susceptibility to urinary bladder cancer. Nat Genet 40, 1307-1312 (2008).
SASBAC Cases	Swedish And Singapore Breast Association Consortium	Case/control study of breast cancer	white European	803	≥ 96%	1) Related individuals and duplicates 2) Ethnic outliers 3) Missing body weight and height	795 (Breast cancer - 803 cases)	self-reported	Illumina HumanHap550	Standard Illumina BeadStudio (GenCall)	≥ 3%	≥ 90%	> 10-7	512223	[PMID: 10209946] Magnusson, C. et al. Breast-cancer risk following long-term oestrogen- and oestrogen-progestin-replacement therapy. Int J Cancer 81, 339-44 (1999). [PMID: 17132159] Einarsdóttir, K. et al. Comprehensive analysis of the ATM, CHEK2 and ERBB2 genes in relation to breast tumour characteristics and survival: a population-based case-control and follow-up study. Breast Cancer Res 8, R67…
SASBAC Controls	Swedish And Singapore Breast Association Consortium	Case/control study of breast cancer	white European	764	≥ 96%	1) Related individuals and duplicates 2) Ethnic outliers 3) Missing body weight and height	764 (Breast cancer - 764 controls)	self-reported	Illumina HumanHap 610 Quad	Illuminus	≥1%	≥95%	> 10-4	495229	[PMID: 10209946] Magnusson, C. et al. Breast-cancer risk following long-term oestrogen- and oestrogen-progestin-replacement therapy. Int J Cancer 81, 339-44 (1999). [PMID: 17132159] Einarsdóttir, K. et al. Comprehensive analysis of the ATM, CHEK2 and ERBB2 genes in relation to breast tumour characteristics and survival: a population-based case-control and follow-up study. Breast Cancer Res 8, R67…
SEARCH/UKOPS	Studies of Epidemiology and Risk factors in Cancer Heredity / UK Ovarian Cancer Population Study	Population-based	white European	1710	≥ 80%	1) Ethnic outliers 2) Duplicates 3) Missing body weight and height	1556	self-reported	Affymetrix Human SNP Array 6.0	Birdseed v2	≥ 0%	≥ 0%	≥ 0%	869224	[PMID: 19648919] H. Song, S. J. Ramus, J. Tyrer et al. A genome-wide association study identifies a new ovarian cancer susceptibility locus on 9p22.2. Nature Genetics, 41, p996-1000, (2009).
SHIP	Study of Health in Pomerania	Population-based	white European	4310	≥ 92%	1) Missing genotype or phenotype data	4092	measured	Affymetrix GeneChip Human Mapping 500K	CHIAMO	>5%	≥ 95%	> 10-6	387667	[PMID: 20167617] Völzke H, et al. Cohort Profile: The Study of Health in Pomerania. Int J Epidemiol. Online (2010).
T2D_WTCCC	WTCCC Type 2 Diabetes cases	Case series	white European	1999	≥ 97%	1) heterozygosity <23% or >30% 2) Discrepancy with external identifying information 3) Ethnic outliers 4) related individuals and duplicates	1,903 (T2D - 1,903 cases)	measured	ILLUMINA318K	BeadStudio	≥ 1%	≥ 98%	> 10-6	317465	The Wellcome Trust Case Control Consortium Genome‐wide association study of 14,000 cases of seven common diseases and 3,000 shared controls. Nature 447, 661-678 (2007)
AE	Athero-Express Biobank Study	Case series of atherosclerotic patients	white European	2512	≥ 97%	1) Heterozygosity (Ĥ) ± 3 standard deviations of the mean 2) Ethnic outliers through Principal Component Analysis compared to HapMap 2 (r22) 3) Related individuals and duplicates, π>0.20 4) Missing body weight and height	622 (Atherosclerosis - 622 cases)	measured	Affymetrix Genome-Wide Human SNP Array 5.0	BRLMM-P	≥ 3%	≥ 97%	> 10-6	403789	[PMID: 15678794] Verhoeven, B.A. et al. Athero-express: differential atherosclerotic plaque expression of mRNA and protein in relation to cardiovascular events and patient characteristics. Rationale and design. European Journal of Epidemiology 19(12), 1127-33 (2004). [PMID: 20720431] Hurks,R. et al. Aneurysm-express: human abdominal aortic aneurysm wall expression in relation to heterogeneity and…
ASCOT	Anglo-Scandinavian Cardiac Outcome Trial	Randomised control clinical trial	white European	3868	≥ 95%	1) Sample cryptic duplicates 2) Sample outliers in ancestry Principal Components Analysis 3) First and second degree relatives 4) Missing body weight and height	3802	measured	Illumina HumanCNV 370	BeadStudio	>0%	≥ 97%	>10-7	283291	[PMID: 11685901] Sever P.S.,et al, Rationale, design, methods and baseline demography of participants of the anglo-scandinavian cardiac outcomes trial. Ascot investigators. Journal of hypertension. 19:1139-1147 (2001)
BLSA	Baltimore Longitudinal Study on Aging	Population-based	white European descent	848	≥ 98.5%	1) Sex mismatch 2) Ethnic outliers	844	measured	Illumina 550K	BeadStudio	≥ 1%	≥ 99%	> 10-4	514027	Shock, N.W., et al., Normal Human Aging: The Baltimore Study of Aging. 1984.: NIH Publication No. 84-2450
BSN (BHS)	Busselton Health Study	Population-based	white European	1366	≥ 75%	1) Ethnic outliers 2) Related individuals and duplicates 3) Missing body waist and hip	1327	measured	Illumina Human 610-Quad	BeadStudio	≥ 1%	≥ 95%	> 10-6	549284	James AL, Palmer LJ, Kicic E, et al. Decline in lung function in the Busselton Health Study: the effects of asthma and cigarette smoking. Am J Respir Crit Care Med 2005;171:109-14. Hui J, Oka A, James A, et al. A genome-wide association scan for asthma in a general Australian population. Hum Genet 2008;123:297-306
COROGENE	Genetic Predisposition of Coronary Heart Disease in Patients Verified with Coronary Angiogram	Population-based	white European	4130	≥ 95%	1) Missing gender 2) Related individuals and duplicates 3) Missing body or weight	3756	measured	Illumina BeadChip Human 610-Quad	Illuminus	≥ 1%	≥ 95%	> 10-6	554988	[PMID: 19820697] Soranzo, N. et al. A genome-wide meta-analysis identifies 22 loci associated with eight hematological parameters in the HaemGen consortium. Nat Genet. 2009 Nov;41(11):1182-90. Epub 2009 Oct 11.
DESIR	Data from an Epidemiological Study on the Insulin Resistance syndrome	Population-based	white European	731	≥ 90%	1) Missing data 2) Ethnicity outliers (N=15)	716	measured	Illumina Human CNV370-Duo Array and Illumina HAP300 array	Illumina Beadstation Genotyping Solution GenomeStudio v2010.2	≥ 1%	≥ 95%	> 10-4	291609	[PMID: 8927780] Balkau B (1996) An epidemiologic survey from a network of French Health Examination Centres, (D.E.S.I.R.): epidemiologic data on the insulin resistance syndrome, Rev Epidemiol Sante Publique 44(4):373-5.
DNBC	Danish National Birth Cohort - Preterm Delivery Study	Case/control study of preterm delivery	white European	1937	≥ 95%	1) Persons born outside of Scandinavia or with parents born outside of Scandinavia 2) Missing body weight and height	1802	self-reported	ILLUMINA660w-quad	BeadStudio Genotyping Module, version 3.3.7	≥ 0.5%	≥ 98%	> 10-3	518097	[PMID: 11775787] Olsen, J., et al. "The Danish National Birth Cohort--its background, structure and aim." Scandinavian journal of public health 29.4 (2001): 300. [PMID: 21885063] Ryckman,K.K. et al. Replication of a genome-wide association study of birth weight in preterm neonates. The Journal of pediatrics 160.1 (2012): 19-24.
EGCUT-370	Estonian Genome Center, University of Tartu	Population-based	white European	866	≥ 97%	1) Ethnic outliers 2) Related individuals and duplicates 3) Missing body weight and height	866	measured	Illumina Human370CNV	GenomeStudio	≥ 1%	≥ 97%	> 10-6	320955	Nelis M, Esko T, Magi R, Zimprich F, Zimprich A, et al. (2009) Genetic Structure of Europeans: A View from the North–East. PLoS ONE 4(5): e5472. Metspalu,A. The Estonian Genome Project. Drug Development Research 62, 97-101 (2004).
EGCUT-OMNI	Estonian Genome Center, University of Tartu	Population-based	white European	1356	≥ 97%	1) Ethnic outliers 2) Related individuals and duplicates 3) Missing body weight and height	1356	measured	Illumina OMNI-Express	GenomeStudio	≥ 1%	≥ 97%	> 10-6	647357	Nelis M, Esko T, Magi R, Zimprich F, Zimprich A, et al. (2009) Genetic Structure of Europeans: A View from the North–East. PLoS ONE 4(5): e5472. Metspalu,A. The Estonian Genome Project. Drug Development Research 62, 97-101 (2004).
Erasmus Ruchphen Family Study (ERF)	Erasmus Rucphen Family Study	Family-based	Dutch isolate (white European)	2726	≥98%	Mendelian inconsistencies	2726	measured	Illumina 318K, Illumina 370K and Affymetrix 250K	Illumina Bead Studio, BRLMM	≥ 1%	≥ 98%	> 10-6	450877	[PMID:15054401] Aulchenko YS, Heutink P, Mackay I, Bertoli-Avella AM, Pullen J, et al. (2004) Linkage disequilibrium in young genetically isolated Dutch population. Eur J Hum Genet 12: 527-534.
FamHS	Family Heart Study	Population-based	white European	1486	≥ 98%	1) Ethnic outliers 2) Related individuals and duplicates 3) Missing body weight and height 4) Sex inconsistencies	1463	measured	Illumina HumMap 550K, Human 610-Quadv1 Illumina, Human 1M-Duov3 Illumina	BeadStudio GENCALL v3.0	≥ 1%	≥ 98%	> 10-6	849551	[PMID:8651220] Higgins, M. et al. NHLBI Family Heart Study: objectives and design. Am J Epidemiol 143, 1219–1228 (1996). [PMID: 22144573] O'Donnell, C.J. et al. Genome-wide association study for coronary artery calcification with follow-up in myocardial infarction. Circulation. 124(25):2855-64 (2011).
FinGesture cases	Finnish Genetic Study of Arrhythmic Events	Disease cohort (MI cases only)	white European	1103	≥ 97%	1) PLINK heterozygosity F-value <-0.05 or >0.05; 2) ethnic outliers; 3) related individuals and duplicates; 4) Missing body weight and height.	943 (MI - 943 cases)	measured	Affymetrix Genome-Wide Human SNP Array 6.0	Birdseed	≥ 5%	≥ 95%	> 10-6	606717	Kari S. Kaikkonen, Marja-Leena Kortelainen, Eeva Linna, Heikki V. Huikuri. Family History and the Risk of Sudden Cardiac Death as a Manifestation of an Acute Coronary EventCirculation 114, 1462-7 (2006).
GOOD	Gothenburg Osteoporosis and Obesity Determinants Study	Population-based	white European	1056	≥ 97.5%	1) Heterozygosity > 33% 2) Ethnic outliers 3) Related individuals and duplicates	938	measured	Illumina Infinium HumanHap 610K	BeadStudio	≥ 1%	≥ 98%	> 10-6	521160	[PMID: 16007330] Lorentzon, M. et al Free testosterone is a positive whereas free estradiol is a negative predictor of cortical bone size in young Swedish men-The GOOD Study. J Bone Miner Res 20, 1334-1341 (2005).
Health ABC	Health, Aging, and Body Composition Study	Longitudinal cohort study	white European descent	1655	≥ 97%	1) Related individuals and duplicates 2) Missing body weight and height	1655	measured	Illumina 1M-Duo	Beadchip	≥ 1%	≥ 97%	> 10-6	914263	PMID: 10865790 Harris, T.B. et al. Waist circumference and sagittal diameter reflect total body fat better than visceral fat in older men and women. The Health, Aging and Body Composition Study. Ann N Y Acad Sci. 2000 May;904:462-73.
HBCS	Helsinki Birth Cohort Study	Population-based birth cohort	white European	1872	≥ 95%	1) Related individuals and duplicates 2) Missing height or weight	1726	measured	Illumina custom made BeadChip Human 670-Quad	Illuminus	≥ 1%	≥ 95%	> 10-6	533491	[PMID: 18541567] Ylihärsilä H, Kajantie E, Osmond C, Forsén T, Barker DJ, Eriksson JG. Body mass index during childhood and adult body composition in men and women aged 56-70 y. Am J Clin Nutr. 2008 Jun;87(6):1769-75. [PMID: 15764690] Kajantie E, Osmond C, Barker DJ, Forsén T, Phillips DI, Eriksson JG: Size at birth as a predictor of mortality in adulthood: a follow-up of 350 000 person-years. In…
HERITAGE Family Study	Health, Risk Factors, Training and Genetics (HERITAGE) Family Study	Family Study, baseline data of an exercise training intervention	white European	500	>99%		500	measured	Illumina HumanCNV370-Quad v3.0	Illumina Genome Studio	≥ 1%	≥ 99%	> 10-6	324607	Bouchard C, Leon AS, Rao DC, Skinner JS, Wilmore JH and Gagnon J. The HERITAGE Family Study: Aims, design, and measurement protocol. Medicine and Science in Sports and Exercise 27:721-729, 1995 Bouchard C, Sarzynski MA, Rice T, Kraus W, Church T, Sung YJ, Rao DC, Rankinen T. Genomic predictors of maximal oxygen uptake response to standardized exercise training programs. Journal of Applied Physiol…
InCHIANTI	Invecchiare in Chianti	Population-based	white European	1210	≥ 98%	1) Gender discrepancy with genetic data from X-linked markers 2) Heterozygosity <30% 3) Missing body weight or height	1139	measured	Illumina 550K	BeadStudio	≥ 1%	≥ 99%	> 10-4	495343	[PMID: 11129752] Ferrucci, L., et al., Subsystems contributing to the decline in ability to walk: bridging the gap between epidemiology and geriatric practice in the InCHIANTI study. J Am Geriatr Soc, 2000. 48(12): p. 1618-25.
IPM (Mount Sinai BioMe)	The Charles Bronfman Institute for Personalized Medicine BioMe Biobank Program	Hospital-based	Europeans, African-Americans, Hispanics	3069	≥ 95%	1) Heterozygosity (Z-value > |6|) 2) Gender mismatch errors 3) Ethnic outliers 4) First degree relatives and duplicates 5) Missing body weight, height, or BMI (then excluded only from that group)	2867	measured	Affymetrix SNP 6.0	Birdsuite	≥ 1%	≥ 95%	> E-3	665889	1. Tayo BO, Teil M, Tong L, Qin H, Khitrov G, Zhang W, Song Q, Gottesman O, Zhu X, Pereira AC, Cooper RS, Bottinger EP. Genetic background of patients from a university medical center in Manhattan: implications for personalized medicine. (PMID:21573225)
LifeLines	LifeLines Cohort study	Population-based	white European	9480	≥ 95%	1) Heterozygosity >4SD from mean 2) Ethnic outliers 3) Related individuals and duplicates 4) Sex mismatch with database 5) Missing age, sex, BMI	8118	measured	Illumina Cyto SNP12 v2	GenomeStudio	≥ 1%	≥ 95%	> 10-4	257.581	[PMID:18075776] Stolk, R.P. Universal risk factors for multifactorial diseases: LifeLines: a three-generation population-based study. Eur J Epidemiol. 23(1):67-74 (2008)
LLS	Leiden Longevity Study	Family based	white European	2415	≥ 95%	1) Ethnic outliers 2) Missing body weight and height	1903	self-reported	Illumina Infinium HD Human660W-Quad, Illumina Infinium HD Human OmniExpress	BeadStudio	≥ 1%	≥ 95%	> 10-4	516712	[PMID: 16251894] Schoenmaker,M. et al. Evidence of genetic enrichment for exceptional survival using a family approach: the Leiden Longevity Study. Eur J Hum Genet. 14(1):79-84 (2006). [PMID:19682117] Westendorp,RGJ. et al. Nonagenarian siblings and their offspring display lower risk of mortality and morbidity than sporadic nonagenarians: The Leiden Longevity Study. J Am Geriatr Soc. 57(9):1634-7…
LOLIPOP_EW610	London Life Sciences Prospective Population Study	Population-based	white European	945	≥ 95%	1) Duplicates 2) Gender discrepancy 3) Contaminated samples 4) Relatedness	927	measured	Illumina Human610	BeadStudio	≥ 1%	≥ 90%	> 10-6	544620	[PMID:21909110] Wain LV,Verwoert GC, O'Reilly PF, et al. Genome-wide association study identifies six new loci influencing pulse pressure and mean arterial pressure. Nat Genet 2001, 43:1005-1011. 2. International Consortium for Blood Pressure Genome-Wide Association Studies, et al. Genetic Variants in novel pathways influence blood pressure and cardiovascular disease risk. Nature 2011, 478:103-10…
LOLIPOP_EWA	London Life Sciences Prospective Population Study	Population-based with some enrichment	white European	878	≥ 95%	1) Duplicates 2) Gender discrepancy 3) Contaminated samples 4) Relatednesss 5) Samples already in EW610	513	measured	Affymetrix 500K	BRLMN	≥ 1%	≥ 90%	> 10-6	374773	[PMID:18940312] Yuan X, Waterworth D, Perry JR, et al. Population-based genome-wide association studies reveal six loci influencing plasma levels of liver enzymes. Am J Hum Genet 2008, 83:520-528
LOLIPOP_EWP	London Life Sciences Prospective Population Study	Population-based with some enrichment	white European	1006	≥ 95%	1) Duplicates 2) Gender discrepancy 3) Contaminated samples 4) Relatednesss 5) Samples already in EW610	651	measured	Perlegen custom	Perlegen custom	≥ 1%	≥ 90%	> 10-6	184469	[PMID:18193046] Kooner JS, Chambers JC, Aguilar-Salinas CA, et al. Genome-wide scan identifies variation in MLXIPL associated with plasma triglycerides. Nat Genet 2008, 40:149-151.
MGS	Molecular Genetics of Schizophrenia/NIMH Repository Control Sample	Population-based (survey research method)	white European descent	2681	0.997	1) Call rate < 97% for samples,95% for SNPs 2) Heterozygosity <26% or >28.5% 3) Excess duplicate discordancies or mendelian errors (SNPs) 4) Ethnic outliers (principal component scores) 5) Related individuals and duplicates 6) Missing body weight or height	2597	self-report	Affymetrix Genome-Wide Human SNP Array 6.0	Birdsuite 2.0	≥ 1%	≥ 95%	> 10-6	696492	[PMID: 19571809] Shi, J, et al. Common variants on chromosome 6p22.1 are associated with schizophrenia. Nature. 2009 Aug 6;460(7256):753-7. [PMID: 18198266] Sanders, A.R. No significant association of 14 candidate genes with schizophrenia in a large European ancestry sample: implications for psychiatric genetics. Am J Psychiatry. 2008 Apr;165(4):497-506.
NELSON	Dutch and Belgian Lung Cancer Screening Trial	Current and former heavy smokers	white European	3082	≥ 98%	1) Heterozygosity > 2d from mean 2) Ethnic outliers 4) Related individuals (r2>0.2) and duplicates 5) Missing body weight and height	1135	measured	Illumina Quad610 BeadChip	GenomeStudio (Illumina)	≥ 5%	≥ 98%	> 10-3	581712	1) PMID: 17131307 van Iersel CA et al. Risk-based selection from the general population in a screening trial: selection criteria, recruitment and power for the Dutch-Belgian randomised lung cancer multi-slice CT screening trial (NELSON). Int J Cancer 2007;120:868e74. 2) van Setten J, et al., Genome-wide association study of coronary and aortic calcification implicates risk loci for coronary arter…
PLCO2	Prostate, Lung, Colorectal, and Ovarian Cancer Screening Trial	Population-based case/control study of cancer	white European	4219	>98%	1) Sex discordance with genetic data 2) Heterozygosity 3) Ancestry outliers 4) Related individuals and duplicates 5) Missing phenotype data	4,175 (Cancer - 2,975/1,200)	self-report	Illumina HumanHap 550K; Illumina HumanHap 610K	Bead Studio	monomorphic SNPs	≥ 90%	-	525262	[PMID: 21490707] Cornelis MC, et al. Genome-wide meta-analysis identifies regions on 7p21 (AHR) and 15q24 (CYP1A2) as determinants of habitual caffeine consumption. PLoS Genet. 2011 Apr;7(4):e1002033.
PROCARDIS	Precocious Coronary Artery Disease	Case/control study of CAD	white European	13000	≥ 95%	1) Ethnic outliers 2) Missing body weight and height	7,279 (CAD - 5,621/1,658)	measured	Illumina 1M, Illumina 610K	BeadStudio	≥ 1%	≥ 95%	> 10-6	460920	[PMID: 21378988], [PMID: 18048406]
PROSPER/PHASE	The PROspective study of Pravastatin in the Elderly at Risk for vascular disease	Randomized controlled trial	white European	5784	≥ 97.5%	1) Heterozygosity 2) Ethnic outliers 3) Related individuals and duplicates	5244	measured	Illumina 660K beadchip	BeadStudio	≥ 1%	≥ 97,5%	> 10-6	557.192	1) Shepherd J, Blauw GJ, Murphy MB, Cobbe SM, Bollen EL, Buckley BM, et al. The design of a prospective study of Pravastatin in the Elderly at Risk (PROSPER). PROSPER Study Group. PROspective Study of Pravastatin in the Elderly at Risk. Am J Cardiol 1999 Nov 15;84(10):1192-7. 2) Shepherd J, Blauw GJ, Murphy MB, Bollen EL, Buckley BM, Cobbe SM, et al. Pravastatin in elderly individuals at risk of …
QFS	Quebec Family Study	Population-based	white, French-Canadian	951	≥ 95%	N/A	860	measured	Illumina 610-Quad chip	BeadStudio	≥ 1%	≥ 95%	> 10-4	543713	[PMID: 3391737] Bouchard et al., Inheritance of the amount and distribution of human body fat. International Journal of Obesity 12, 205-215 (1988).
QIMR	Twin study at Queensland Instutite of Medical Rearch	Population-based	white European	11930	≥ 95%	1) Age < 18 2) Ethnic outliers 3) Related individuals and duplicates 4) Missing body weight and height	3627	measured or self-reported	Illumina HumanHap 370 or 610	BeadStudio	≥ 1%	≥ 95%	> 10-6	271069	[PMID: 19896111] Medland, 2009 Common Variants in the Trichohyalin Gene Are Associated with Straight Hair in Europeans.
RISC	Relationship between Insulin Sensitivity and Cardiovascular disease Study	Population-based	white European	1566	>95%	1) Non-European descent 2) Sex mismatches	1031	measured	Affymetrix 6.0	Birdseed	>1%	≥98%	> 10-4	747423	[PMID:14968294] Hills, S.A. et. al, The EGIR-RISC STUDY (The European group for the study of insulin resistance: relationship between insulin sensitivity and cardiovascular disease risk): I. Methodology and objectives, Diabetologia, 47, 556-570 (2004)
RSIII	Rotterdam Study III	Population-based	white European	3932	≥ 97.5%	1) Gender mismatch with typed X-linked markers 2) Excess autosomal heterozygosity (F<-0.055) 3) Duplicates and/or 1st degree relatives using IBD PiHAT >40% from PLINK 4) Ethnic outliers IBS distances > 4SD mean HapMap CEU cluster from PLINK 5) Missing body weight and height	2006	measured	Illumina / HumanHap 610 QUAD	GenomeStudio Genecall	≥ 1%	≥ 97.5%	> 10-6	514073	[PMID: 11753597] {Visscher, 2001 A comparison of body mass index, waist-hip ratio and waist circumference as predictors of all-cause mortality among the elderly: the Rotterdam study}; [PMID:19700477] {Estrada, 2009 GRIMP: a web- and grid-based tool for high-speed analysis of large-scale genome-wide association using imputed data}; [PMID:21877163] {Hofman, 2011 The Rotterdam Study: 2012 objectives…
SHIP-TREND	Study of Health in Pomerania - TREND	Population-based	white European	997	≥ 94%	1) Duplicate samples (by estimated IBD) 2) Reported/genotyped gender mismatch	986	measured	Illumina Human Omni 2.5	GenCall	> 0%	> 90%	> 10-4	1782967	[PMID: 20167617] Völzke, H. et al. Cohort profile: the study of health in Pomerania.
Sorbs	Sorbs are self-contained population from Eastern Germany, European Descent	Population-based	white European	1097	≥ 94%	1) Gender mismatch 2) ethnic outliers 3) duplicates	907	measured	500K Affymetrix GeneChip and Affymetrix Genome-Wide Human SNP Array 6.0	BRLMM (500K), Birdseed (6.0)	≥ 1%	≥ 95%	> 10-4	378513	[PMID: 19584900] Tönjes, A. et al. Association of FTO variants with BMI and fat mass in the self-contained population of Sorbs in Germany. Eur J Hum Genet. 2010 Jan;18(1):104-10.
TRAILS	Tracking Adolescents' Individual Lives Survey	Population-based (measured at 18yrs of age)	white European	1491	≥ 95%	1) Heterozygosity >4SD from mean 2) Ethnic outliers 3) Related individuals and duplicates 4) Sex mismatch with database 5) Missing BMI, sex, or age	1141	measured	Illumina Cyto SNP12 v2	GenomeStudio	≥ 1%	≥ 95%	> 10-4	260077	[PMID: 18263649] Huisman et al. 2008. Cohort profile: the Dutch 'TRacking Adolescents' Individual Lives Survey'; TRAILS.
TWINGENE	TWINGENE	Population-based	white European	9836	≥ 97%	1) Heterozygosity, (F-mean(F))/sd(Z) ≥ 5 2) Sex-check based on the heterozygosity rates on the X-chromosome 3) Missing phenotypes used in analysis	9176	measured	Illumina HumanOmniExpress	GenomeStudio 2010.3	≥ 1%	≥ 97%	> 10-7	644556	[PMID: 8981957] Hong Y, Pedersen NL, Brismar K, de Faire U. Genetic and environmental architecture of the features of the insulin-resistance syndrome. The American Journal of Human Genetics 1997 Jan;60(1):143-52.
TwinsUK	TwinsUK	Twins cohort	white European	5654	0.98	1) Heterozygosity <2 SD 2) Ethnic outliers 3) Related individuals and duplicates 4) Missing body weight and height	3003	measured	Illumina HumanHap300 and HumanHap610Q	Illluminus	≥ 1%	>97% (MAF>5%) and >99% (1% <MAF < 5%)	> 10-6	303940 (Hap300) and 553,487 (Hap610Q)	[PMID: 22589082] Moayyeri A, Hammond CJ, Valdes AM, Spector TD. Cohort Profile: TwinsUK and Healthy Ageing Twin Study. Int J Epidemiol. (2012) doi:10.1093/ije/dyr207
WGHS	Women's Genome Health Study	Population-based	white European descent	23294	>98%	1) Includes only WGHS participants with confirmed, self-reported European ancestry 2) All SNPs have HWE p>10E-6 3) All SNPs have genotype for >90% samples 4) Only samples with biometric measures included in analysis	22888	self-report	Illumina HumanHap300 Duo "+"	BeadStudio v 3.3	NA	≥ 90%	> 10-6	339596	[PMID: 18070814] Ridker PM, Chasman DI, Zee RY, Parker A, Rose L, Cook NR, Buring JE; Women's Genome Health Study Working Group. Rationale, design, and methodology of the Women's Genome Health Study: a genome-wide association study of more than 25,000 initially healthy american women. Clin Chem. 2008 Feb;54(2):249-55. Epub 2007 Dec 10.
YFS	The Cardiovascular Risk in Young Finns Study	Population-based cohort	white European	2443	≥ 95%	1) Missing gender 2) Related individuals and duplicates 3) Missing height or weight	1989	measured	Illumina custom made BeadChip Human 670-Quad	Illuminus	≥ 1%	≥ 95%	> 10-6	546674	Raitakari OT et al. Cohort profile: The cardiovascular risk in Young Finns Study. Int J Epidemiol. 2008;37:1220-6
Metabochip studies
ADVANCE-CAD	Atherosclerotic Disease, VAscular FuNction, & GenetiC Epidemiology study	Population-based case/control study of CAD	white European	1679	≥ 95%	1) Missing body weight or height 2) Sex discrepancies	1,568 (CAD - 900/668)	measured	Illumina Metabochip	GenCall	> 0%	NA	> 0.001	195827	1) PMID 16490908 Go AS, Iribarren C, Chandra M, et al. Statin and beta-blocker therapy and the initial presentation of coronary heart disease. Ann Intern Med 2006;144:229-38. 2) PMID 16840522 Taylor-Piliae RE, Norton LC, Haskell WL, et al. Validation of a New Brief Physical Activity Survey among Men and Women Aged 60-69 Years. Am J Epidemiol 2006 3)PMID 17084253 Iribarren C, Go AS, Husson G, et a…
AMC-PAS	Academic Medical Centre Amsterdam Premature Atherosclerosis Study	CAD cases	white European	706	0.97	1) Heterozygosity 2) Ethnic outliers 3) Duplicates 4) Missing phenotypes 5) Call rate < 0.95	490 (CAD - 490 cases)	measured	Illumina Metabochip	GenoSNP	none	≥ 98%	> 10-4	169807	[PMID:19164808]
B1958C	1958 British Birth Cohort	Population-based	white European	2359	For SNPs with MAF >=5% : >=95% For SNPs with >=1% MAF<5%: >=99%	1) MAF<=1% 2) Genotype clustering 3) Call rate 4) HWE 5) MI of alleles 6) Concordance rate 7) Correct SNP mapping	2211	measured	Illumina Metabochip	GeneCall	>=1%	>=95%	>10-6	180655
BHS	Busselton Health Study	Case/control study of CAD	white European	270	≥ 99%	1) Relatedness 2) Missing BMI	262 (CAD - 124/138)	measured	Illumina Metabochip	Genome Studio	none	none	none	129565	[PMID: 15486340] James AL, Palmer LJ, Kicic E, Maxwell PS, Lagan SE, Ryan GF, Musk AW. Decline in lung function in the Busselton Health Study: the effects of asthma and cigarette smoking. Am J Respir Crit Care Med. 2005 Jan 15;171(2):109-14.
CARDIOGENICS	CARDIOGENICS	Case/control study of CAD	European	806	0.98	1) Heterozygosity 2) Ethnic outliers 3) Duplicates 4) Missing phenotypes 5) Call rate< 0.95	754 (CAD - 379/375)	measured	Illumina Metabochip	GenoSNP	none	≥ 98%	> 10-5	177614	[PMID: 17634449]
D2D 2007	FIN-D2D study, 2007 cohort	Population-based	white European	2720	≥ 98.15%	1) Missing BMI, age, age<18. 2) Gender discrepancy or anomaly 3) Unexplained duplicate sample	2688	measured	Illumina Metabochip	BeadStudio version 3.3.7, Gentrain version 1.0	> 0%	≥ 98.15%	provided p for all SNPs but did not exclude	194729	[PMID: 20459722] Kotronen A, Yki-Järvinen H, Männistö S, Saarikoski L, Korpi-Hyövälti E, Oksa H, Saltevo J, Saaristo T, Sundvall J, Tuomilehto J, Peltonen M. Non-alcoholic and alcoholic Fatty Liver Disease – two Diseases of Affluence associated with the Metabolic Syndrome and Type 2 Diabetes: the FIN-D2D Survey. BMC Public Health 2010; 10: 237.
DESIR	Data from an Epidemiological Study on the Insulin Resistance syndrome	Population-based	white European	4993	≥ 90%	1) Missing data	3925	measured	Illumina Metabochip	GeneCall	none	none	none	194763	[PMID: 8927780] Balkau B (1996) An epidemiologic survey from a network of French Health Examination Centres, (D.E.S.I.R.): epidemiologic data on the insulin resistance syndrome, Rev Epidemiol Sante Publique 44(4):373-5.
DIAGEN	The DIAbetes GENetics Study	Clinical prevention study	white European	1535	≥ 98.15%	1) Missing BMI, age, age<18. 2) Gender discrepancy or anomaly 3) Unexplained duplicate sample	1,508 (T2D - 434/1,074)	measured	Illumina Metabochip	BeadStudio version 3.3.7, Gentrain version 1.0	> 0%	≥ 98.15%	none	137937	[PMID:16801592] Schwarz PE, Towers GW, Fischer S, Govindarajalu S, Schulze J, Bornstein SR, Hanefeld M, Vasseur F. Hypoadiponectinemia is associated with progression toward type 2 diabetes and genetic variation in the ADIPOQ gene promoter. Diabetes Care. 2006 Jul;29(7):1645-50
DILGOM	Dietary, life style, and genetic determinants of obesity and metabolic syndrome	Population-based	white European	3997	≥ 95%	1) heterozygosity <23.9% or >27.6%; 2) ethnic outliers; 3) related individuals and duplicates.	3938	measured	Illumina Metabochip	GenCall	none	≥ 95%	none	183872	[PMID: 20138944] Konttinen H, Männistö S, Sarlio-Lähteenkorva S, Silventoinen K, Haukkala A. Emotional eating, depressive symptoms and self-reported food consumption. A population-based study. Appetite. 2010 Jun;54(3):473-9. [PMID: 20844574] Inouye M, Silander K, Hamalainen E, Salomaa V, Harald K, Jousilahti P, Männistö S, Eriksson JG, Saarela J, Ripatti S, Perola M, van Ommen GJ, Taskinen MR, Pa…
DPS	Diabetes Prevention Study	Population-based	white European	522	≥ 98.15%	1) Missing BMI, age, age<18. 2) Gender discrepancy or anomaly 3) Unexplained duplicate sample	472	measured	Illumina Metabochip	BeadStudio version 3.3.7, Gentrain version 1.0	> 0%	≥ 98.15%	provided p for all SNPs but did not exclude	194729	[PMID: 11333990] Tuomilehto J, Lindström J, Eriksson JG, Valle TT, Hämäläinen H, Ilanne-Parikka P, Keinänen-Kiukaanniemi S, Laakso M, Louheranta A, Rastas M, Salminen V, Uusitupa M, for the Finnish Diabetes Prevention Study Group. Prevention of Type 2 Diabetes Mellitus by Changes in Lifestyle among Subjects with Impaired Glucose Tolerance. N Engl J Med 2001; 344: 1343-1350.
DR'S EXTRA	DR'S EXTRA	Population-based	white European	1408	≥ 98.15%	1) Missing BMI, age, age<18. 2) Gender discrepancy or anomaly 3) Unexplained duplicate sample	1295	measured	Illumina Metabochip	BeadStudio version 3.3.7, Gentrain version 1.0	> 0%	≥ 98.15%	provided p for all SNPs but did not exclude	194729	[PMID: 21186108] Diet, fitness and metabolic syndrome - The DR's EXTRA Study. Kouki R, Schwab U, Lakka TA, Hassinen M, Savonen K, Komulainen P, Krachler B, Rauramaa R. Nutr Metab Cardiovasc Dis. 2010 Dec 24.
DUNDEE	DUNDEE	Population-based case/control study of diabetes	white European	7544	For SNPs with MAF >=5% : >=95% For SNPs with >=1% MAF<5%: >=99%	1) MAF<=1% 2) Genotype clustering 3) Call rate 4) HWE 5) MI of alleles 6) Concordance rate 7) Correct SNP mapping	6,973 (T2D - 3,267/3,706)	measured	Illumina Metabochip	GeneCall	>=1%	>=95%	>10-6	180399
EAS	Edinburgh Artery Study	Population based	white European	733	≥ 90%	1) Missing body weight and height 2) Heterozygosity	733	measured	Illumina Metabochip	GeneCall	> 0%	≥ 90%	> 10-6	184558	[PMID: 1917239] Fowkes FGR, Housley E, Cawood EHH, MacIntyre CCA, Ruckley CV, Prescott RJ. Edinburgh Artery Study: prevalence of asymptomatic and symptomatic peripheral arterial disease in the general population. Int J Epidemiol 1991;20:384 –92.
EGCUT	Estonian Genome Center of University of Tartu	CAD cases, T2D cases, and controls	white European	2619	≥ 84.6%	1) Missing body weight and height 2) Cryptic relatedness	2,610 (T2D - 968 cases, CAD - 700 cases, 942 controls)	measured	Illumina Metabochip	GeneCall	>0%	≥ 90%	> 10-6	182516	PMID: 19424496
Ely Study	MRC Ely Study	Population-based	white European	1625	≥ 95%	1) Missing phenotype data 2) Gender check 3) Duplicates check	1600	measured	Illumina Metabochip	GeneCall	> 0%	≥ 90%	> 10-6	149302	[PMID: 17257284]
EMIL (SWABIA)	Echinococcus Multilocularis and Internal Diseases in Leutkirch (EMIL) study	Population based	white European	NA	≥ 95%	1) Missing phenotype 2) Non-European ancestry	1716	measured	Illumina Metabochip	GenCall	NA	≥ 95%	> 1x10-6	183031	[PMID: 16112969] Boehm, B.O. et al. Prevalence of the metabolic syndrome in southwest Germany. Scand J Clin Lab Invest Suppl 240:122-128 (2005). [PMID:16981990] Haenle, M.M. et al. Overweight, physical activity, tobacco and alcohol consumption in a cross-sectional random sample of German adults. BMC Public Health. 6:233 (2006).
EPIC-Norfolk T2D	EPIC (European Prospective Investigation into Cancer) Norfolk T2D case-Cohort Study	Population-based	white European	978 - cohort; 736 -T2D	≥ 95%	1) Missing body weight and height, or case-control status 2) Heterozygosity 3) Gender check	961 - cohort; 723 - T2D	measured	Illumina Metabochip	GeneCall	> 0%	≥ 90%	> 10-6	143294	[PMID: 10466767] Day,N.E. et al. EPIC-Norfolk: study design and characteristics of the cohort. European Prospective Investigation of Cancer. British Journal of Cancer 80, 95-103 (1999). [PMID: 18454148] Loos,R.J. et al. Common variants near MC4R are associated with fat mass, weight and risk of obesity. Nat Genet 40, 768-775 (2008).
Fenland	The Fenland Study	Population-based	white European	3217	≥ 95%	1) Missing phenotype data 2) Gender check 3) Duplicates check	3186	measured	Illumina Metabochip	GeneCall	MAF>0	≥ 90%	> 10-6	167085	[PMID: 20519560] Rolfe Ede L, Loos RJ, Druet C, Stolk RP, Ekelund U, Griffin SJ, Forouhi NG, Wareham NJ, Ong KK. Association between birth weight and visceral fat in adults. Am J Clin Nutr 2010;92:347-52.
FUSION stage 2	FUSION stage 2	Case/control study of diabetes	white European	2951	≥ 98.15%	1) Missing BMI, age, age<18 2) Gender discrepancy or anomaly 3) Unexplained duplicate sample	2929 (T2D - 1,039/1,890)	measured	Illumina Metabochip	BeadStudio version 3.3.7, Gentrain version 1.0	> 0%	≥ 98.15%	provided p for all SNPs but did not exclude	194729	[PMID: 17463248] Scott, L.J., Mohlke, K.L., Bonnycastle, L.L., Willer, C.J., Li, Y., Duren, W.L., Erdos, M.R., Stringham, H.M., Chines, P.S., Jackson, A.U., Prokunina-Olsson L., Ding, C.J., Swift, A.J., Narisu, N., Hu, T., Pruim, R., Xiao, R., Li, X.Y., Conneely, K.N., Riebow, N.L., Sprau, A.G., Tong, M., White, P.P., Hetrick, K.N., Barhnart, M.W., Bark, C.W., Goldstein, J.L., Watkins, L., Xiang,…
GLACIER	Gene x Lifestyle interactions And Complex traits Involved in Elevated disease Risk	Prospective cohort study	white European	6311	≥ 95%	1) Missing phenotypes 2) Duplicates 3) Call rate 4) Heterozygosoty 5) Gender fails	6047	measured	Illumina Metabochip	Illuminus	>0%	≥ 95%	>0.00001	149782	[PMID: 19164386] Renström F, Shungin D, Johansson I, the MAGIC investigators, Florez JC, Hallmans G, Hu FB, Franks PW. Genetic predisposition to long-term non-diabetic deteriorations in glucose homeostasis: ten-year follow-up of the GLACIER Study. Diabetes. 60(1): 345-54 2011 [PMID: 14660243] Renström F, Payne F, Nordström A, Brito EC, Rolandsson O, Hallmans G, Barosso I, Nordström P, Franks PW: …
HNR	Heinz Nixdorf Recall	Population-based	white European	4570	≥ 97%	1) Missing BMIs 2) Heterozygosity 3) Ethnic outliers 4) Related individuals and duplicates	4492	measured	Illumina Metabochip	Genetrain2	none	≥ 95%	> 10-6	192261	[PMID: 16121757] Stang A. et al. Baseline recruitment and analyses of nonresponse of the Heinz Nixdorf Recall Study: identifiability of phone numbers as the major determinant of response. . Eur J Epidemiol. 2005;20(6):489-96. [PMID: 20616309] Pechlivanis S. et al. Coronary artery calcification and its relationship to validated genetic variants for diabetes mellitus assessed in the Heinz Nixdorf r…
HUNT 2	The Nord-Trøndelag Health Study 2	Population-based, although T2D case-control samples selected for metabochip typing	white European	1567	≥ 98.15%	1) Missing BMI, age, age<18, forms of diabetes other than T2D (cases) 2) Gender discrepancy or anomaly 3) Unexplained duplicate sample	1,334 (T2D - 578/756)	measured	Illumina Metabochip	BeadStudio version 3.3.7, Gentrain version 1.0	> 0%	≥ 98.15%	provided p for all SNPs but did not exclude	194729	Holmen J, Midthjell K, et al. The Nord-Trøndelag Health Study 1995-97 (HUNT 2):Objectives, contents, methods and participation. Nor J Epidemiol 2003;13(1):19-32.
IMPROVE	Carotid Intima Media Thickness [IMT] and IMT-Progression as Predictors of Vascular Events in a High Risk European Population	Population-based	white European	3450	≥ 95%	1) Ambiguous sexs 2) Cryptic relatednesss 2) Non-european descent	3448	measured	Illumina Metabochip	GeneCall	> 0%	≥ 95%	> 10-6	185704	[pubmed id:19952003]
KORA S3	Cooperative Health Research in the Region of Augsburg (third survey), KOoperative Gesundheitsforschung in der Region Augsburg (dritte Studie)	Population-based	white European	3113	0.93	None	3113	measured	Metabochip	Genome Studio	none	none	none	185781	Wichmann H, Gieger C, Illig T (2005) KORA-gen-resource for population genetics, controls and a broad spectrum of disease phenotypes. Gesundheitswesen 67: 26.
KORA S4	Cooperative Health Research in the Region of Augsburg (forth survey), KOoperative Gesundheitsforschung in der Region Augsburg (vierte Studie)	Population-based	white European	3028	0.93	None	3028	measured	Metabochip	Genome Studio	none	none	none	185781	Wichmann H, Gieger C, Illig T (2005) KORA-gen-resource for population genetics, controls and a broad spectrum of disease phenotypes. Gesundheitswesen 67: 26.
Leipzig Adults	Leipzig adults	Population-based	white European	1005	≥ 95%	1) Ethnic outlierss 2) Gender discordance	1005	measured	Illumina Metabochip	GeneCall	> 0%	≥ 95%	for MAF>=0.05, HWE p value <5.7x10-7 / for MAF<0.05, HWE p value <1.0x10-4	141071	PMID: 20935630
LURIC	Ludwigshafen Risk and Cardiovascular Health Study	Case/control study of CAD	white European	3316	≥ 95%	1) Missing Metabochip datas 2) Ambiguos sexs 3) Duplicatess 4) Relatedness	2,897 (CAD - 2,252/645)	measured	Illumina Metabochip	GeneTrain 2	-	≥ 90%	> 10-6	191341	PMID: 11258203: Winkelmann, BR, Marz, W, Boehm, BO, Zotz, R, Hager, J, Hellstern, P and Senges, J, Rationale and design of the LURIC study--a resource for functional genomics, pharmacogenomics and long-term prognosis of cardiovascular disease, Pharmacogenomics, 2001, 2: S1-73.
METSIM	Metabolic Syndrome In Men	Population-based, although T2D case-control samples selected for metabochip typing	white European	2176	≥ 98.15%	1) Missing BMI, age, age<18 2) Gender discrepancy or anomaly 3) Unexplained duplicate sample	2,014 (T2D - 1,109/925)	measured	Illumina Metabochip	BeadStudio version 3.3.7, Gentrain version 1.0	> 0%	≥ 98.15%	provided p for all SNPs but did not exclude	194729	[PMID: 19223598] Stancakova A, Javorsky M, Kuulasmaa T, Haffner SM, Kuusisto J, Laakso M: Changes in insulin sensitivity and insulin release in relation to glycemia and glucose tolerance in 6416 Finnish men. Diabetes 58:1212-1221, 2009.
MORGAM	MOnica Risk, Genetics, Archiving and Monograph	CVD cases and controls from population-based follow-up cohorts.	white European	~4,800	≥ 95%	1) Heterozygosity <18.1% or >20.7% 2) >10.0% discordance with Sequenom genotypes 3) Ethnic outliers 4) Related individuals and duplicates	4,367 (CVD - 1,953/2,414)	measured	Illumina Metabochip	GenCall	none	none	none	196725	1. Evans A, Salomaa V, Kulathinal S, Asplund K, Cambien F, Ferrario M, Perola M, Peltonen L, Shields D, Tunstall-Pedoe H, Kuulasmaa K, for the MORGAM Project. MORGAM (an international pooling of cardiovascular cohorts). Int J Epidemiol 2005;34:21-27. 2. Tunstall-Pedoe H, editor. Prepared by Tunstall-Pedoe H, Kuulasmaa K, Tolonen H, Davidson M, Mendis S with 64 other contributors for The WHO MONIC…
MRC NSHD	MRC National Survey of Health & Development	Birth cohort	white European	5362	≥ 95%	1) Missing body weight and height 2) Heterozygosity 3) Gender check	988	measured	Illumina Metabochip	GeneCall	> 0%	≥ 90%	> 10-6	146474	[PMID: 16204333] Wadsworth M, Kuh D, Richards M, Hardy R. Cohort Profile: The 1946 National Birth Cohort (MRC National Survey of Health and Development). Int J Epidemiol. 35(1):49-54. (.2006) [PMID: 23977022] Shah et al. Population genomics of cardiometabolic traits: design of the University College London-London School of Hygiene and Tropical Medicine-Edinburgh-Bristol (UCLEB) Consortium.
PIVUS	Prospective Investigation of the Vasculature in Uppsala Seniors	Population-based	white European	999	≥90%	1) Related individuals and duplicates 2) Heterozygosity, (F-mean(F))/sd(Z) ≥ 5 3) Missing phenotypes used in analysis	978	measured	Illumina Cardio-Metabochip	GenCall	NA	≥ 90%	> 10-6	185450	[PMID: 16141402] Lind, L. et al. A comparison of three different methods to evaluate endothelium-dependent vasodilation in the elderly: the Prospective Investigation of the Vasculature in Uppsala Seniors (PIVUS) study. Arterioscler Thromb Vasc Biol 25, 2368-75 (2005).
SardiNIA	SardiNIA Study on Aging	Population-based	white European	5190	≥ 95%	1) Excess of MI (n=1534), chrY & MT (n=141)	5190	measured	Illumina Metabochip	Genome Studio	> 0%	> 95%	> 10-6	136362	[PMID: 16934002] Pilia G, Chen WM, Scuteri A, Orrú M, Albai G, Dei M, Lai S, Usala G, Lai M, Loi P, Mameli C, Vacca L, Deiana M, Olla N, Masala M, Cao A, Najjar SS, Terracciano A, Nedorezov T, Sharov A, Zonderman AB, Abecasis GR, Costa P, Lakatta E, Schlessinger D. Heritability of cardiovascular and personality traits in 6,148 Sardinians. PLoS Genet. 2006 Aug 25;2(8):e132.
SCARFSHEEP	Stockholm Coronary Artery Risk Factors/Stockholm Heart Epidemiology Progrgramme	Case/control study of CAD	white European	3077	≥ 95%	1) Ambiguous sex 2) Cryptic relatedness 3) Non-European descent	2,878 (CAD - 1,192/1,686)	measured	Illumina Metabochip	GeneCall	> 0%	≥ 95%	> 10-6	185704
STR	Swedish Twin Registry	Population-based	white European	2702	≥90%	1) Heterozygosity, (F-mean(F))/sd(Z) ≥ 5 2) Missing phenotypes used in analysis	2216	measured	Illumina Cardio-Metabochip	GenCall	NA	≥ 90%	> 10-6	183961	[PMID: 17254424] Lichtenstein, P. et al. The Swedish Twin Registry in the third millennium: an update. Twin Res Hum Genet 9, 875-82 (2006).
THISEAS	The Hellenic study of Interactions between Snps and Eating in Atherosclerosis Susceptibility	Case/control study of CAD	white European	1887	0.97	1) Heterozygosity 2) Ethnic outliers 3) Duplicates 4) Missing phenotypes 5) Call rate< 0.95	1,447 (CAD - 501/946)	measured	Illumina Metabochip	GenoSNP	none	≥ 98%	> 10-7	169779	20167083
Tromsø	Tromsø 4	Population-based, although T2D case-control samples selected for metabochip typing	white European	1421	≥ 98.15%	1) Missing BMI, age, age<18. 2) Gender discrepancy or anomaly 3) Unexplained duplicate sample	1,418 (T2D - 709/709)	measured	Illumina Metabochip	BeadStudio version 3.3.7, Gentrain version 1.0	> 0%	≥ 98.15%	provided p for all SNPs but did not exclude	194729	[PMID: 21422063] Jacobsen BK, Eggen AE, Mathiesen EB, Wilsgaard T, Njolstad I. Cohort profile: The Tromso Study. Int J Epidemiol; April 21, 2011
ULSAM	Uppsala Longitudinal Study of Adult Men	Population-based	white European	1221	≥90%	1) Related individuals and duplicates 2) Heterozygosity, (F-mean(F))/sd(Z) ≥ 5 3) Missing phenotypes used in analysis	1112	measured	Illumina Cardio-Metabochip	GenCall	NA	≥ 90%	> 10-6	183357	[PMID: 16030278] Ingelsson, E. et al. Insulin resistance and risk of congestive heart failure. JAMA 20, 334-41 (2005).
Whitehall	The Whitehall II study	Cohort of London-based civil servants	European descent	3413	≥ 95%	1) Missing phenotype data 2) Gender check 3) Duplicates check	2234	measured	Illumina Metabochip	GeneCall	MAF>0	≥ 90%	> 10-6	171257	[PMID: 15576467] Marmot M, Brunner E. Cohort Profile: the Whitehall II study. Int J Epidemiol. 2005; 34:251-6.] [PMID: 21441441] Jensen AC et al. Associations of common genetic variants with age-related changes in fasting and postload glucose: evidence from 18 years of follow-up of the Whitehall II cohort. Diabetes. 2011; 60:1617-23.
WTCCC-T2D	Wellcome Trust Case Control Consortium - T2D non GWAS	Case series	white European	1335	For SNPs with MAF >=5% : >=95% For SNPs with >=1% MAF<5%: >=99%	1) MAF<=1% 2) Genotype clustering 3) Call rate 4) HWE 5) MI of alleles 6) Concordance rate 7) Correct SNP mapping	1,065 (T2D - 1,065 cases)	measured	Illumina Metabochip	GeneCall	>=1%	>=95%	>10-6	180655	The Wellcome Trust Case Control Consortium, Nature 447, 661‐678 (2007)
Additional Studies
HRS	Health and Retirement Study	Population-based	white European descent	12509	≥ 98%	1) Participants with non-European ethnicity 2) Ethnic outliers within the European American sample 3) Related individuals and duplicates 4) Missing body weight or height.	8164	measured	Illumina Omni2.5 Beadchip	Genome Studio	≥ 1%	≥ 98%	> 10-4	1681327	Juster, F. T., Suzman, R. (1995). An Overview of the Health and Retirement Study," Journal of Human Resources 30:Suppl: S7-S56. D. Weir, in Biosocial Surveys, Committee on Advances in Collecting and Utilizing Biological Indicators and Genetic Information in Social Science Surveys, Maxine Weinstein, James W. Vaupel, and Kenneth W. Wachter, Ed. (2007), pp. 78, chap. 4. Crimmins, E.M., Guyer H., Lan…
UKB	UK Biobank	Population based	European descent	488377	>95%	1) did not match the pairs of alleles in the HRS and UKB 2) reported allele frequency too different (absolute difference >0.15) from that calculated using unrelated participants of HRS	456426	measured	UK Biobank Axiom array from Affymetrix	Affymetrix calling algorithm	≥ 1%	≥ 95%	> 10-6	711933	Yengo L, Sidorenko J, Kemper KE, Zheng Z, Wood AR, Weedon MN, Frayling TM, Hirschhorn J, Yang J, Visscher PM; GIANT Consortium. Meta-analysis of genome-wide association studies for height and body mass index in ∼700000 individuals of European ancestry. Hum Mol Genet. 2018 Oct 15;27(20):3641-3649.
*Adapted from supplementary tables of Locke et al Nature volume 518, pages197–206(2015)

## Sheet: Sup Table 5 AD GWAS studies
Supplementary Table 5. Study design, number of individuals, sample quality control, genotyping methods, and quality control of SNPs for genome-wide association studies (atopic dermatitis)
Study	Full name	Study design	Ethnicity	Sample QC	N cases			Age of onset	Genotyping
				Call rate*		N controls	Case definition		Platform	Inclusion criteria
Genome-wide association studies										MAF	Call rate*	HWE P
23andMe_v2	23andMe	Web based questionnaire	European	0.985	1592	11813	self-report	any age	illumina HumanHap550+ BeadChip	0.01	>95%	> 10-20
23andMe_v3	23andMe	Web based questionnaire	European	0.985	6520	42306	self-report	any age	illumina HumanHap550+ BeadChip	0.01	>95%	> 10-20
AAGC	Australian Asthma Genetic Consortium	Population based	European	>95%	934	2101	self-report	any age	Illumina 610k	0.01	>95%	> 10-7
ALSPAC	ALSPAC	Population based	European	>95%	1712	3719	Dr ever diagnosed	by 14 years	Illumina 550k	0.01	>95%	> 5 x 10-7
B58C	1958 Birth Cohort	Birth Cohort	European	>95%	918	4560	self-report	by 16 years	Illumina 550k	0.01	>95%	> 10-4
BAMSE	BAMSE	Birth Cohort	European	>95%	117	352	Dr diagnosed	by 12 years	Illumina Human610 Quad	0.01	>95%	> 10-6
CHOP	Children's Hospital of Philadelphia	Hospital based cohort	European	>99%	673	1839	ICD9 code	by 17 years	Illumina 550k	0.01	>98%	> 10-6
COPSAC2000	COPSAC2001	Birth Cohort	European	>98%	155	149	Hanifin and Rajka criteria	by 7 years	Illumina Infinium II HumanHap550 v1 and v3	0.01	>98%	> 10-7
DNBC	Danish National Burth Cohort	Population based	European	>97%	224	1407	self-report	by 7 years	Illumina Human660W-Quad BeadChip	0.005	>97%	> 10-3
GenerationR_Caucasian	GenerationR_Caucasian	Population based	European	>97.5%	332	1749	Dr diagnosed	by 6 years	Illumina Infinium II HumanHap610 Quad		>97.5%
GENEVA/KORAF4/POPGEN	GENEVA/KORAF4/POPGEN	Clinic cohort	European	>95%	1046	2551	tertiary care cases	any age		0.005	>95%	> 10-8
GENUFAD-SHIP2	GENUFAD-SHIP3	Clinic cohort for cases, population based for controls	European	>95%	262	1792	diagnosed moderate/severe AD	by 2 years	Affymetrix 500k arrays	0.01	>95%	> 10-5
GENUFADex-SHIP1	GENUFADex-SHIP2	Clinic cohort for cases, population based for controls	European	>95%	417	1667	diagnosed moderate/severe AD	by 2 years	Affymetrix Genome Wide Human SNP Array 6.0	0.01	>95%	> 10-5
GINI/LISA	GINI/LISA	Birth cohort	European	>95%	442	865	Dr diagnosed	by 10 years	Affymetrix Human SNP Array 5.0/6.0	0.01	>95%	> 10-5
INMA	INMA	Population based birth cohorts	European	>98%	414	443	self-report	by 4 years	HumanOmni-Quad Beadchip	0.01	>98%	> 10-6
MAAS	Manchester Asthma and Allergy Study	Population based birth cohorts	European	>95%	257	355	Dr examination	by 8 years	Illumina Human550v3	0.01	>95%	> 10-5
MAS-HNR	Multicentre Allergy Study	Population based birth cohorts	European	>95%	104	379	Dr diagnosed	by 13 years	Illumina Human660 array	0.01	>95%	> 10-5
MoBa	The Norweigian Mother and Child Cohort Study	Population based pregnancy cohort	European	>95%	206	413	Dr diagnosed	by 3 years	Illumina Human660W-Quad BeadChip	0.01	>95%	> 10-5
NCRC-ADC	National Children's Research Centre- Atopic Dermatitis Collection	Clinic cohort	European	>95%	572	1797	tertiary care cases	by 2 years	Illumina Human660W-Quad BeadChip	0.01	>95%	> 10-8
NFBC66	The Northern Finland Birth Cohort 1966	Population based birth cohorts	European	>95%	1200	2270	Dr diagnosed	any age	Illumina HumanCNV370DUO Analysis BeadChip Array	0.01	>95%	> 10-4
NTR	Netherlands Twin Registry	Twins birth cohort	European	>95%	270	1196	Dr diagnosed	by 5 years	Affymetrix Human SNP Array 6.0	0.01	>95%	> 10-5
SAPALDIA	SAPALDIA	Population based cohort	European	>95%	533	443	self-report	any age	Illumina Human660W-Quad BeadChip	0.01	>95%	> 10-6
CAG/CSGA/SARP-E	Chicago Asthma Genetic Study/NHLBI Collaborative Studies on the Genetics of Asthma/Severe Asthma Research Program	Asthma patients	European	>95%	97	161	self-report	any age	Illumina 1Mv1	0.01	>95%	> 10-5
CAMP	Childhood Asthma Management Program	Clinical Trial cohort	European	>95%	143	438	self-report of Dr visit for AD	by 5-12 years	illumina HumanHap550v3	0.05	>95%	>0.001
COPSAC2010		Population based Clinical Study	European	>95%	154	387	Hanifin and Rajka criteria	by 3 years	Illumina Infinium HumanOmniExpressExome Bead Chip	0.01	>95%	> 10-6
ECRHS		Multi centre international cohort study	European	>95%	300	1895	self-report	any age	Human 610 Quad Chip	0.01	>95%	> 10-4
KORAF3		Clinical cohort study	European	>95%	74	2532	Dr diagnosed	any age	Sequenom MassARRAY and TaqMan	0.01	>95%	>0.01
PIAMA	Prevention and incidence of asthma and mite allergy birth cohort study	Birth Cohort	European	>95%	808	895	self-report	any age	Human 610 Quad Array/Illuminia HumanOmni Express Array	0.01	>95%
RAINE	The Western Australian Pregnancy Cohort Study	Pregnancy cohort	European	>95%	404	972	Dr diagnosed	by 16 years	Illumina Human660W-Quad BeadChip	0.01	>95%	> 5 x 10-7
TwinsUK	St Thomas's UK Adult Twin Registry	Twins cohort	European	>95%	418	968	self-report	any age	Illumina arrays (HumanHap300, HumanHap610Q, 1M-Duo and 1.2MDuo)	0.01	>95%
CECCS			European		2116	2180	diagnosed moderate/severe AD	by 2 years		N.A		N.A.
GENEVA/PopGen		General population cohort	European		1362	2205	tertiary care cases	any age		N.A		N.A.
Health2006	Health2006 study	Population cohort study	European	>99%	338	2957	self-report	any age	KASP	N.A	>99%	N.A.
loW	Isle of Wight	Population Birth cohort	European	>99%	176	552	Hanifin and Rajka criteria	by 18 years	KASP	N.A	>99%	N.A.
NCCGP	North Cumbria Community Genetics Project	Population based Birth cohort	European	>99%	190	570	UK diagnostic criteria	7-9 years	KASP	N.A	>99%	N.A.
SWS	Southampton Women's Survey	Pregnancy cohort	European	>99%	247	1122	UK diagnostic criteria	by 6 years	KASP	N.A	>99%	N.A.

## Sheet: Sup Table 6 BMI SNPs & confound
Supplementary Table 6: Body Mass Index (BMI) SNPs and annotated associations with possible confounders
snp	trait	study	pmid	ancestry	year	beta	se	p	n	n_cases	n_controls	n_studies	unit	dataset
rs4516268	Qualifications: college or university degree	Neale B	UKBB	European	2017	0.006659	0.001442	3.858e-06	334070	106305	227765	1	risk diff	Neale-B_UKBB_EUR_2017
rs4372296	Nervous feelings	Neale B	UKBB	European	2017	0.006048	0.001261	1.604e-06	328725	77767	250958	1	risk diff	Neale-B_UKBB_EUR_2017
rs4372296	Qualifications: college or university degree	Neale B	UKBB	European	2017	0.007896	0.001374	9.062e-09	334070	106305	227765	1	risk diff	Neale-B_UKBB_EUR_2017
rs4372296	Time spent watching television	Neale B	UKBB	European	2017	-0.01281	0.002255	1.322e-08	319740	0	319740	1	-	Neale-B_UKBB_EUR_2017
rs4372296	Types of physical activity in last 4 weeks: walking for pleasure	Neale B	UKBB	European	2017	0.00648	0.001319	9.03e-07	335599	241930	93669	1	risk diff	Neale-B_UKBB_EUR_2017
rs4372296	Schizophrenia	PGC	25056061	Mixed	2014	0.0789	0.0128	6.884e-10	82315	35476	46839	49	log OR	PGC_Schizophrenia_Mixed_2014
rs8075273	Qualifications: college or university degree	Neale B	UKBB	European	2017	0.005734	0.001276	7.022e-06	334070	106305	227765	1	risk diff	Neale-B_UKBB_EUR_2017
rs8075273	Time spent watching television	Neale B	UKBB	European	2017	-0.009513	0.002095	5.627e-06	319740	0	319740	1	-	Neale-B_UKBB_EUR_2017
rs9927848	Sleep duration	Neale B	UKBB	European	2017	-0.009416	0.002131	9.947e-06	335410	0	335410	1	-	Neale-B_UKBB_EUR_2017
rs10953620	Fed-up feelings	Neale B	UKBB	European	2017	-0.005486	0.001208	5.604e-06	330549	134124	196425	1	risk diff	Neale-B_UKBB_EUR_2017
rs10953620	Frequency of tiredness or lethargy in last 2 weeks	Neale B	UKBB	European	2017	-0.01068	0.002035	1.541e-07	327528	0	327528	1	-	Neale-B_UKBB_EUR_2017
rs10953620	Miserableness	Neale B	UKBB	European	2017	-0.006527	0.001205	6.085e-08	331856	141755	190101	1	risk diff	Neale-B_UKBB_EUR_2017
rs2409730	Irritability	Neale B	UKBB	European	2017	0.007377	0.001168	2.718e-10	322668	90282	232386	1	risk diff	Neale-B_UKBB_EUR_2017
rs2409730	Miserableness	Neale B	UKBB	European	2017	0.006173	0.00126	9.653e-07	331856	141755	190101	1	risk diff	Neale-B_UKBB_EUR_2017
rs2409730	Nervous feelings	Neale B	UKBB	European	2017	0.007263	0.001094	3.148e-11	328725	77767	250958	1	risk diff	Neale-B_UKBB_EUR_2017
rs2409730	Sensitivity or hurt feelings	Neale B	UKBB	European	2017	0.00648	0.00126	2.726e-07	327832	182340	145492	1	risk diff	Neale-B_UKBB_EUR_2017
rs2409730	Time spent watching television	Neale B	UKBB	European	2017	0.00908	0.001956	3.449e-06	319740	0	319740	1	-	Neale-B_UKBB_EUR_2017
rs2409730	Worrier or anxious feelings	Neale B	UKBB	European	2017	0.009204	0.001262	3.045e-13	328717	186559	142158	1	risk diff	Neale-B_UKBB_EUR_2017
rs2409730	Worry too long after embarrassment	Neale B	UKBB	European	2017	0.006705	0.001287	1.883e-07	323766	154615	169151	1	risk diff	Neale-B_UKBB_EUR_2017
rs2236950	Eosinophil count	Astle W	27863252	European	2016	0.02426	0.004674	2.114e-07	173480	0	173480	2	-	Astle-W_Blood-Cell-Traits_EUR_2016
rs2236950	Eosinophil percentage of granulocytes	Astle W	27863252	European	2016	0.02301	0.004691	9.329e-07	173480	0	173480	2	-	Astle-W_Blood-Cell-Traits_EUR_2016
rs2236950	Eosinophil percentage of white cells	Astle W	27863252	European	2016	0.02232	0.00467	1.753e-06	173480	0	173480	2	-	Astle-W_Blood-Cell-Traits_EUR_2016
rs2236950	Pack years adult smoking as proportion of life span exposed to smoking	Neale B	UKBB	European	2017	-0.0255	0.005765	9.74e-06	101726	0	101726	1	IVNT	Neale-B_UKBB_EUR_2017
rs2236950	Pack years of smoking preview only	Neale B	UKBB	European	2017	-0.02643	0.005746	4.226e-06	101726	0	101726	1	IVNT	Neale-B_UKBB_EUR_2017
rs6545714	Past tobacco smoking	Neale B	UKBB	European	2017	0.01452	0.00324	7.361e-06	310749	0	310749	1	-	Neale-B_UKBB_EUR_2017
rs2143253	Time spent watching television	Neale B	UKBB	European	2017	-0.01321	0.00284	3.291e-06	319740	0	319740	1	-	Neale-B_UKBB_EUR_2017
rs2010281	Hip bone mineral density	Styrkarsdottir U	19079262	European	2008	NA	NA	1.8e-09	6865	-	-	-	-	GRASP
rs2010281	Maternal smoking around birth	Neale B	UKBB	European	2017	-0.005733	0.001271	6.472e-06	289727	88601	201126	1	risk diff	Neale-B_UKBB_EUR_2017
rs1106908	Maternal smoking around birth	Neale B	UKBB	European	2017	0.005799	0.001212	1.708e-06	289727	88601	201126	1	risk diff	Neale-B_UKBB_EUR_2017
rs1106908	Intelligence	Sniekers S	28530673	European	2017	-0.02354	0.005082	3.608e-06	78308	0	78308	13	-	Sniekers-S_Intelligence_EUR_2017
rs1394	Irritability	Neale B	UKBB	European	2017	-0.0063	0.001158	5.363e-08	322668	90282	232386	1	risk diff	Neale-B_UKBB_EUR_2017
rs1394	Nervous feelings	Neale B	UKBB	European	2017	-0.004921	0.001085	5.693e-06	328725	77767	250958	1	risk diff	Neale-B_UKBB_EUR_2017
rs1394	Worrier or anxious feelings	Neale B	UKBB	European	2017	-0.008305	0.001252	3.241e-11	328717	186559	142158	1	risk diff	Neale-B_UKBB_EUR_2017
rs7535528	Irritability	Neale B	UKBB	European	2017	0.005713	0.00116	8.383e-07	322668	90282	232386	1	risk diff	Neale-B_UKBB_EUR_2017
rs13290794	Frequency of stair climbing in last 4 weeks	Neale B	UKBB	European	2017	-0.01544	0.003278	2.492e-06	334169	0	334169	1	-	Neale-B_UKBB_EUR_2017
rs1020548	Duration of walks	Neale B	UKBB	European	2017	0.01546	0.003473	8.546e-06	288266	0	288266	1	IVNT	Neale-B_UKBB_EUR_2017
rs6449531	Qualifications: A levels or as levels or equivalent	Neale B	UKBB	European	2017	-0.005799	0.001137	3.354e-07	334070	91710	242360	1	risk diff	Neale-B_UKBB_EUR_2017
rs6449531	Qualifications: college or university degree	Neale B	UKBB	European	2017	-0.008063	0.001186	1.043e-11	334070	106305	227765	1	risk diff	Neale-B_UKBB_EUR_2017
rs6449531	Qualifications: none	Neale B	UKBB	European	2017	0.005503	0.0009613	1.036e-08	334070	57567	276503	1	risk diff	Neale-B_UKBB_EUR_2017
rs6449531	Qualifications: other professional qualifications	Neale B	UKBB	European	2017	-0.005402	0.001158	3.105e-06	334070	97524	236546	1	risk diff	Neale-B_UKBB_EUR_2017
rs6449531	Time spent watching television	Neale B	UKBB	European	2017	0.01001	0.001946	2.715e-07	319740	0	319740	1	-	Neale-B_UKBB_EUR_2017
rs6449531	Schizophrenia	PGC	25056061	Mixed	2014	0.0581	0.0111	1.741e-07	82315	35476	46839	49	log OR	PGC_Schizophrenia_Mixed_2014
rs6449531	Years of educational attainment	SSGAC	27225129	European	2016	-0.012	0.003	2.122e-06	328917	0	328917	64	years	SSGAC_EduYears_EUR_2016
rs10915840	Average weekly beer plus cider intake	Neale B	UKBB	European	2017	-0.01008	0.002262	8.328e-06	241447	0	241447	1	-	Neale-B_UKBB_EUR_2017
rs1730859	Time spent watching television	Neale B	UKBB	European	2017	0.009586	0.001983	1.344e-06	319740	0	319740	1	-	Neale-B_UKBB_EUR_2017
rs4759073	Alcohol intake frequency	Neale B	UKBB	European	2017	-0.02976	0.003603	1.481e-16	336965	0	336965	1	-	Neale-B_UKBB_EUR_2017
rs4759073	Alcohol intake versus 10 years previously	Neale B	UKBB	European	2017	-0.009521	0.001871	3.594e-07	313248	0	313248	1	-	Neale-B_UKBB_EUR_2017
rs4759073	Qualifications: college or university degree	Neale B	UKBB	European	2017	0.005864	0.001155	3.804e-07	334070	106305	227765	1	risk diff	Neale-B_UKBB_EUR_2017
rs4759073	Qualifications: other professional qualifications	Neale B	UKBB	European	2017	0.005149	0.001128	5.006e-06	334070	97524	236546	1	risk diff	Neale-B_UKBB_EUR_2017
rs4759073	Sleep duration	Neale B	UKBB	European	2017	0.00915	0.001903	1.52e-06	335410	0	335410	1	-	Neale-B_UKBB_EUR_2017
rs3850422	Schizophrenia	PGC	25056061	Mixed	2014	-0.051	0.0109	2.801e-06	82315	35476	46839	49	log OR	PGC_Schizophrenia_Mixed_2014
rs1399054	Irritability	Neale B	UKBB	European	2017	-0.007971	0.001383	8.159e-09	322668	90282	232386	1	risk diff	Neale-B_UKBB_EUR_2017
rs1399054	Miserableness	Neale B	UKBB	European	2017	-0.007041	0.001492	2.361e-06	331856	141755	190101	1	risk diff	Neale-B_UKBB_EUR_2017
rs1399054	Worrier or anxious feelings	Neale B	UKBB	European	2017	-0.008196	0.001494	4.082e-08	328717	186559	142158	1	risk diff	Neale-B_UKBB_EUR_2017
rs12638746	Smoking status: previous	Neale B	UKBB	European	2017	-0.005767	0.001237	3.129e-06	336024	118419	217605	1	risk diff	Neale-B_UKBB_EUR_2017
rs11030385	Alcohol usually taken with meals	Neale B	UKBB	European	2017	0.007861	0.001583	6.789e-07	172454	116941	55513	1	risk diff	Neale-B_UKBB_EUR_2017
rs11030385	Qualifications: college or university degree	Neale B	UKBB	European	2017	0.005289	0.001164	5.516e-06	334070	106305	227765	1	risk diff	Neale-B_UKBB_EUR_2017
rs11030385	Seen doctor for nerves, anxiety, tension or depression	Neale B	UKBB	European	2017	-0.005682	0.001172	1.236e-06	335108	115328	219780	1	risk diff	Neale-B_UKBB_EUR_2017
rs11030385	Former smoker	TAG	20418890	European	2010	0.0738	0.0165	7.843e-06	41278	23969	17309	14	log OR	TAG_FORMER_EUR_2010
rs11259933	Asthma	Neale B	UKBB	European	2017	-0.003676	0.0007786	2.339e-06	336782	38791	297991	1	risk diff	Neale-B_UKBB_EUR_2017
rs7122539	Autism spectrum disorders	Anney R	22843504	European	2012	NA	NA	9.641e-07	1419	-	-	-	-	GRASP
rs7122539	Qualifications: college or university degree	Neale B	UKBB	European	2017	-0.005527	0.001206	4.619e-06	334070	106305	227765	1	risk diff	Neale-B_UKBB_EUR_2017
rs820077	Asthma	Neale B	UKBB	European	2017	0.004737	0.0009729	1.126e-06	336782	38791	297991	1	risk diff	Neale-B_UKBB_EUR_2017
rs7965658	Worrier or anxious feelings	Neale B	UKBB	European	2017	0.006845	0.001525	7.219e-06	328717	186559	142158	1	risk diff	Neale-B_UKBB_EUR_2017
rs4759228	Eosinophil count	Astle W	27863252	European	2016	-0.02165	0.003919	3.28e-08	173480	0	173480	2	-	Astle-W_Blood-Cell-Traits_EUR_2016
rs4759228	Eosinophil percentage of white cells	Astle W	27863252	European	2016	-0.02083	0.003915	1.034e-07	173480	0	173480	2	-	Astle-W_Blood-Cell-Traits_EUR_2016
rs4759228	Allergic disease	Ferreira M	29083406	European	2017	-0.0379	0.0065	4.778e-09	360838	180129	180709	13	log OR	Ferreira-M_Allergic-Disease_EUR_2017
rs4759228	Asthma	Neale B	UKBB	European	2017	-0.004302	0.0008536	4.662e-07	336782	38791	297991	1	risk diff	Neale-B_UKBB_EUR_2017
rs4759228	Qualifications: college or university degree	Neale B	UKBB	European	2017	-0.005529	0.001249	9.559e-06	334070	106305	227765	1	risk diff	Neale-B_UKBB_EUR_2017
rs4759228	Types of physical activity in last 4 weeks: light diy	Neale B	UKBB	European	2017	-0.006102	0.001333	4.72e-06	335599	175376	160223	1	risk diff	Neale-B_UKBB_EUR_2017
rs4759228	Years of educational attainment	SSGAC	27225129	European	2016	-0.014	0.003	1.369e-06	328917	0	328917	64	years	SSGAC_EduYears_EUR_2016
rs13209872	Types of physical activity in last 4 weeks: strenuous sports	Neale B	UKBB	European	2017	0.003927	0.0007803	4.837e-07	335599	34693	300906	1	risk diff	Neale-B_UKBB_EUR_2017
rs6786125	Qualifications: college or university degree	Neale B	UKBB	European	2017	0.006801	0.001495	5.376e-06	334070	106305	227765	1	risk diff	Neale-B_UKBB_EUR_2017
rs10497807	Allergic disease	Ferreira M	29083406	European	2017	0.0273	0.0057	1.837e-06	360838	180129	180709	13	log OR	Ferreira-M_Allergic-Disease_EUR_2017
rs10497807	Daytime dozing or sleeping	Neale B	UKBB	European	2017	-0.00548	0.001206	5.538e-06	336082	0	336082	1	IVNT	Neale-B_UKBB_EUR_2017
rs10497807	Time spent using computer	Neale B	UKBB	European	2017	0.009582	0.002159	9.047e-06	261987	0	261987	1	-	Neale-B_UKBB_EUR_2017
rs7832003	Sleep duration	Neale B	UKBB	European	2017	-0.01286	0.00245	1.522e-07	335410	0	335410	1	-	Neale-B_UKBB_EUR_2017
rs9657542	Fed-up feelings	Neale B	UKBB	European	2017	0.006153	0.001252	8.844e-07	330549	134124	196425	1	risk diff	Neale-B_UKBB_EUR_2017
rs9657542	Irritability	Neale B	UKBB	European	2017	0.007174	0.001157	5.712e-10	322668	90282	232386	1	risk diff	Neale-B_UKBB_EUR_2017
rs9657542	Miserableness	Neale B	UKBB	European	2017	0.005935	0.001248	1.992e-06	331856	141755	190101	1	risk diff	Neale-B_UKBB_EUR_2017
rs9657542	Mood swings	Neale B	UKBB	European	2017	0.006869	0.001271	6.465e-08	329428	148601	180827	1	risk diff	Neale-B_UKBB_EUR_2017
rs9657542	Nervous feelings	Neale B	UKBB	European	2017	0.005415	0.001083	5.798e-07	328725	77767	250958	1	risk diff	Neale-B_UKBB_EUR_2017
rs9657542	Worrier or anxious feelings	Neale B	UKBB	European	2017	0.009008	0.00125	5.805e-13	328717	186559	142158	1	risk diff	Neale-B_UKBB_EUR_2017
rs9657542	Worry too long after embarrassment	Neale B	UKBB	European	2017	0.006906	0.001275	6.036e-08	323766	154615	169151	1	risk diff	Neale-B_UKBB_EUR_2017
rs11659764	Intraocular pressure	Choquet H	29235454	Mixed	2017	NA	NA	2e-15	-	-	-	-	unit increase	NHGRI-EBI_GWAS_Catalog
rs11659764	Current tobacco smoking	Neale B	UKBB	European	2017	-0.01396	0.002951	2.258e-06	337030	0	337030	1	-	Neale-B_UKBB_EUR_2017
rs11659764	Fed-up feelings	Neale B	UKBB	European	2017	-0.01271	0.002694	2.404e-06	330549	134124	196425	1	risk diff	Neale-B_UKBB_EUR_2017
rs11659764	Frequency of tiredness or lethargy in last 2 weeks	Neale B	UKBB	European	2017	-0.02238	0.004537	8.146e-07	327528	0	327528	1	-	Neale-B_UKBB_EUR_2017
rs11659764	Smoking status: current	Neale B	UKBB	European	2017	-0.007871	0.001639	1.562e-06	336024	33928	302096	1	risk diff	Neale-B_UKBB_EUR_2017
rs11659764	Types of physical activity in last 4 weeks: walking for pleasure	Neale B	UKBB	European	2017	0.01164	0.002441	1.866e-06	335599	241930	93669	1	risk diff	Neale-B_UKBB_EUR_2017
rs7131262	Alcohol intake frequency	Neale B	UKBB	European	2017	-0.02115	0.003932	7.483e-08	336965	0	336965	1	-	Neale-B_UKBB_EUR_2017
rs7131262	Miserableness	Neale B	UKBB	European	2017	0.007699	0.001332	7.508e-09	331856	141755	190101	1	risk diff	Neale-B_UKBB_EUR_2017
rs7131262	Mood swings	Neale B	UKBB	European	2017	0.007114	0.001356	1.569e-07	329428	148601	180827	1	risk diff	Neale-B_UKBB_EUR_2017
rs785278	Daytime dozing or sleeping	Neale B	UKBB	European	2017	-0.009278	0.001608	8.002e-09	336082	0	336082	1	IVNT	Neale-B_UKBB_EUR_2017
rs785278	Miserableness	Neale B	UKBB	European	2017	-0.007497	0.001612	3.325e-06	331856	141755	190101	1	risk diff	Neale-B_UKBB_EUR_2017
rs785278	Qualifications: none	Neale B	UKBB	European	2017	-0.00622	0.001236	4.869e-07	334070	57567	276503	1	risk diff	Neale-B_UKBB_EUR_2017
rs10190332	Eosinophil count	Astle W	27863252	European	2016	0.02154	0.003658	3.941e-09	173480	0	173480	2	-	Astle-W_Blood-Cell-Traits_EUR_2016
rs10035289	Alcohol usually taken with meals	Neale B	UKBB	European	2017	-0.007403	0.001553	1.869e-06	172454	116941	55513	1	risk diff	Neale-B_UKBB_EUR_2017
rs10035289	Frequency of tiredness or lethargy in last 2 weeks	Neale B	UKBB	European	2017	0.01001	0.002035	8.76e-07	327528	0	327528	1	-	Neale-B_UKBB_EUR_2017
rs10035289	Pack years adult smoking as proportion of life span exposed to smoking	Neale B	UKBB	European	2017	0.01954	0.004387	8.415e-06	101726	0	101726	1	IVNT	Neale-B_UKBB_EUR_2017
rs3802924	Worrier or anxious feelings	Neale B	UKBB	European	2017	0.008426	0.00152	2.989e-08	328717	186559	142158	1	risk diff	Neale-B_UKBB_EUR_2017
rs3802924	Schizophrenia	PGC	25056061	Mixed	2014	0.0886	0.0134	3.495e-11	82315	35476	46839	49	log OR	PGC_Schizophrenia_Mixed_2014
rs12659802	Time spent watching television	Neale B	UKBB	European	2017	-0.00914	0.002044	7.736e-06	319740	0	319740	1	-	Neale-B_UKBB_EUR_2017
rs12659802	Worry too long after embarrassment	Neale B	UKBB	European	2017	-0.006379	0.001344	2.092e-06	323766	154615	169151	1	risk diff	Neale-B_UKBB_EUR_2017
rs12659802	Schizophrenia	PGC	25056061	Mixed	2014	0.0641	0.0118	5.745e-08	82315	35476	46839	49	log OR	PGC_Schizophrenia_Mixed_2014
rs10733051	Eosinophil count	Astle W	27863252	European	2016	-0.01941	0.003567	5.25e-08	173480	0	173480	2	-	Astle-W_Blood-Cell-Traits_EUR_2016
rs10733051	Eosinophil percentage of granulocytes	Astle W	27863252	European	2016	-0.01727	0.003579	1.395e-06	173480	0	173480	2	-	Astle-W_Blood-Cell-Traits_EUR_2016
rs10733051	Eosinophil percentage of white cells	Astle W	27863252	European	2016	-0.01907	0.003563	8.695e-08	173480	0	173480	2	-	Astle-W_Blood-Cell-Traits_EUR_2016
rs10733051	Asthma	Neale B	UKBB	European	2017	-0.003593	0.0007796	4.056e-06	336782	38791	297991	1	risk diff	Neale-B_UKBB_EUR_2017
rs6495252	Worrier or anxious feelings	Neale B	UKBB	European	2017	0.006251	0.001246	5.242e-07	328717	186559	142158	1	risk diff	Neale-B_UKBB_EUR_2017
rs7710595	Number of days or week of moderate physical activity 10+ minutes	Neale B	UKBB	European	2017	0.02686	0.005829	4.078e-06	321309	0	321309	1	-	Neale-B_UKBB_EUR_2017
rs2140418	Alcohol behavior alcohol dependence factor score	Heath AC	21529783	European	2011	NA	NA	4.1e-06	8754	-	-	-	-	GRASP
rs2140418	Alcohol behavior alcohol use disorder factor score	Heath AC	21529783	European	2011	NA	NA	4.3e-06	8754	-	-	-	-	GRASP
rs2140418	Alcoholism alcohol dependence factor score	Heath AC	21529783	European	2011	-0.1	0.02169	4e-06	-	-	-	-	unit increase	NHGRI-EBI_GWAS_Catalog
rs2140418	Alcoholism alcohol use disorder factor score	Heath AC	21529783	European	2011	-0.101	0.0219	4e-06	-	-	-	-	unit increase	NHGRI-EBI_GWAS_Catalog
rs2140418	Alcoholism	Heath AC	21529783	European	2011	NA	NA	4e-06	-	-	-	-	-	dbGaP
rs17080319	Qualifications: college or university degree	Neale B	UKBB	European	2017	0.01066	0.001727	6.77e-10	334070	106305	227765	1	risk diff	Neale-B_UKBB_EUR_2017
rs17080319	Time spent watching television	Neale B	UKBB	European	2017	-0.01296	0.002838	4.924e-06	319740	0	319740	1	-	Neale-B_UKBB_EUR_2017
rs17080319	Years of educational attainment	SSGAC	27225129	European	2016	0.021	0.004	1.009e-07	328917	0	328917	64	years	SSGAC_EduYears_EUR_2016
rs11128760	Frequency of stair climbing in last 4 weeks	Neale B	UKBB	European	2017	-0.0152	0.00322	2.34e-06	334169	0	334169	1	-	Neale-B_UKBB_EUR_2017
rs4737183	Average weekly beer plus cider intake	Neale B	UKBB	European	2017	-0.01076	0.002011	8.759e-08	241447	0	241447	1	-	Neale-B_UKBB_EUR_2017
rs4737183	Frequency of stair climbing in last 4 weeks	Neale B	UKBB	European	2017	-0.01414	0.003179	8.69e-06	334169	0	334169	1	-	Neale-B_UKBB_EUR_2017
rs11066301	Eosinophil count	Astle W	27863252	European	2016	-0.07653	0.003599	2.57e-100	173480	0	173480	2	-	Astle-W_Blood-Cell-Traits_EUR_2016
rs11066301	Eosinophil percentage of granulocytes	Astle W	27863252	European	2016	-0.06375	0.003612	1.09e-69	173480	0	173480	2	-	Astle-W_Blood-Cell-Traits_EUR_2016
rs11066301	Eosinophil percentage of white cells	Astle W	27863252	European	2016	-0.06192	0.003597	2.008e-66	173480	0	173480	2	-	Astle-W_Blood-Cell-Traits_EUR_2016
rs11066301	Ever smoked	Neale B	UKBB	European	2017	-0.00554	0.001204	4.173e-06	336067	202585	133482	1	risk diff	Neale-B_UKBB_EUR_2017
rs11066301	Past tobacco smoking	Neale B	UKBB	European	2017	0.01753	0.003205	4.492e-08	310749	0	310749	1	-	Neale-B_UKBB_EUR_2017
rs11066301	Smoking status: previous	Neale B	UKBB	European	2017	-0.006257	0.001177	1.072e-07	336024	118419	217605	1	risk diff	Neale-B_UKBB_EUR_2017
rs7607369	Qualifications: A levels or as levels or equivalent	Neale B	UKBB	European	2017	-0.005082	0.001101	3.889e-06	334070	91710	242360	1	risk diff	Neale-B_UKBB_EUR_2017
rs4985155	Lumbar spine bone mineral density	GEFOS	22504420	Mixed	2012	NA	NA	2.815e-07	31800	0	31800	16	g/cm2	GEFOS_LSBMD_Mixed_2012
rs4985155	Lumbar spine areal bone mineral density	Paternoster L	23437003	European	2013	NA	NA	2.1e-09	2878	-	-	-	-	GRASP
rs4985155	Lumbar spine bone mineral density	GEFOS	22504420	Mixed	2012	NA	NA	2.15e-09	32961	-	-	-	-	GRASP
rs4985155	Lumbar spine bone mineral density female	GEFOS	22504420	Mixed	2012	NA	NA	5.35e-06	32961	-	-	-	-	GRASP
rs4985155	Bone mineral density	GEFOS	22504420	Mixed	2012	-0.03	0.004716	2e-10	-	-	-	-	unit decrease	NHGRI-EBI_GWAS_Catalog
rs1362910	Time spent watching television	Neale B	UKBB	European	2017	0.01202	0.001898	2.395e-10	319740	0	319740	1	-	Neale-B_UKBB_EUR_2017
rs7334078	Years of education	SSGAC	23722424	European	2013	NA	NA	1.398e-06	101069	-	-	-	-	GRASP
rs7334078	Qualifications: college or university degree	Neale B	UKBB	European	2017	0.006198	0.001264	9.39e-07	334070	106305	227765	1	risk diff	Neale-B_UKBB_EUR_2017
rs7334078	Types of physical activity in last 4 weeks: strenuous sports	Neale B	UKBB	European	2017	0.004106	0.0008198	5.486e-07	335599	34693	300906	1	risk diff	Neale-B_UKBB_EUR_2017
rs7334078	Depressive symptoms	SSGAC	27089181	European	2016	-0.02	0.004	4.308e-06	180866	0	180866	3	SD	SSGAC_DS_EUR_2016
rs7334078	Years of educational attainment	SSGAC	23722424	European	2013	0.021	0.004	1.398e-06	101069	0	101069	42	years	SSGAC_EduYears_EUR_2013
rs7334078	Years of educational attainment	SSGAC	27225129	European	2016	0.015	0.003	1.101e-07	328917	0	328917	64	years	SSGAC_EduYears_EUR_2016
rs9367368	Types of physical activity in last 4 weeks: other exercises	Neale B	UKBB	European	2017	0.006029	0.001338	6.617e-06	335599	162803	172796	1	risk diff	Neale-B_UKBB_EUR_2017
rs7598402	Ever smoked	Neale B	UKBB	European	2017	0.006221	0.001195	1.947e-07	336067	202585	133482	1	risk diff	Neale-B_UKBB_EUR_2017
rs7598402	Past tobacco smoking	Neale B	UKBB	European	2017	-0.01524	0.003184	1.707e-06	310749	0	310749	1	-	Neale-B_UKBB_EUR_2017
rs1593304	Schizophrenia	PGC	25056061	Mixed	2014	0.0652	0.0142	4.183e-06	82315	35476	46839	49	log OR	PGC_Schizophrenia_Mixed_2014
rs12101393	Qualifications: A levels or as levels or equivalent	Neale B	UKBB	European	2017	-0.006004	0.001325	5.862e-06	334070	91710	242360	1	risk diff	Neale-B_UKBB_EUR_2017
rs12101393	Time spent watching television	Neale B	UKBB	European	2017	0.0114	0.002269	5.066e-07	319740	0	319740	1	-	Neale-B_UKBB_EUR_2017
rs2192158	Alcohol intake frequency	Neale B	UKBB	European	2017	0.01811	0.00357	3.935e-07	336965	0	336965	1	-	Neale-B_UKBB_EUR_2017
rs827092	Seen doctor for nerves, anxiety, tension or depression	Neale B	UKBB	European	2017	-0.005303	0.001163	5.09e-06	335108	115328	219780	1	risk diff	Neale-B_UKBB_EUR_2017
rs329124	Current tobacco smoking	Neale B	UKBB	European	2017	0.006439	0.001341	1.567e-06	337030	0	337030	1	-	Neale-B_UKBB_EUR_2017
rs329124	Qualifications: college or university degree	Neale B	UKBB	European	2017	-0.006045	0.001155	1.662e-07	334070	106305	227765	1	risk diff	Neale-B_UKBB_EUR_2017
rs329124	Smoking status: current	Neale B	UKBB	European	2017	0.00349	0.0007445	2.768e-06	336024	33928	302096	1	risk diff	Neale-B_UKBB_EUR_2017
rs329124	Years of educational attainment	SSGAC	27225129	European	2016	-0.012	0.002	8.809e-07	328917	0	328917	64	years	SSGAC_EduYears_EUR_2016
rs12680842	Pack years adult smoking as proportion of life span exposed to smoking	Neale B	UKBB	European	2017	0.02164	0.004729	4.751e-06	101726	0	101726	1	IVNT	Neale-B_UKBB_EUR_2017
rs3736485	Frequency of tiredness or lethargy in last 2 weeks	Neale B	UKBB	European	2017	0.009668	0.002048	2.355e-06	327528	0	327528	1	-	Neale-B_UKBB_EUR_2017
rs2307022	Eosinophil count	Astle W	27863252	European	2016	0.02053	0.003781	5.657e-08	173480	0	173480	2	-	Astle-W_Blood-Cell-Traits_EUR_2016
rs2307022	Eosinophil percentage of granulocytes	Astle W	27863252	European	2016	0.01916	0.003795	4.448e-07	173480	0	173480	2	-	Astle-W_Blood-Cell-Traits_EUR_2016
rs2307022	Eosinophil percentage of white cells	Astle W	27863252	European	2016	0.01978	0.003778	1.647e-07	173480	0	173480	2	-	Astle-W_Blood-Cell-Traits_EUR_2016
rs769674	Current employment status: unable to work because of sickness or disability	Neale B	UKBB	European	2017	-0.002468	0.000493	5.581e-07	336252	12554	323698	1	risk diff	Neale-B_UKBB_EUR_2017
rs769674	Maternal smoking around birth	Neale B	UKBB	European	2017	-0.006802	0.001287	1.248e-07	289727	88601	201126	1	risk diff	Neale-B_UKBB_EUR_2017
rs769674	Years of educational attainment	SSGAC	27225129	European	2016	0.014	0.003	2.383e-07	328917	0	328917	64	years	SSGAC_EduYears_EUR_2016
rs1862451	Current employment status: unable to work because of sickness or disability	Neale B	UKBB	European	2017	-0.002611	0.0005222	5.726e-07	336252	12554	323698	1	risk diff	Neale-B_UKBB_EUR_2017
rs1862451	Fed-up feelings	Neale B	UKBB	European	2017	-0.006829	0.001364	5.546e-07	330549	134124	196425	1	risk diff	Neale-B_UKBB_EUR_2017
rs1862451	Maternal smoking around birth	Neale B	UKBB	European	2017	-0.00731	0.001362	8.021e-08	289727	88601	201126	1	risk diff	Neale-B_UKBB_EUR_2017
rs1862451	Mood swings	Neale B	UKBB	European	2017	-0.00797	0.001385	8.586e-09	329428	148601	180827	1	risk diff	Neale-B_UKBB_EUR_2017
rs1862451	Qualifications: A levels or as levels or equivalent	Neale B	UKBB	European	2017	0.005468	0.001234	9.382e-06	334070	91710	242360	1	risk diff	Neale-B_UKBB_EUR_2017
rs1862451	Qualifications: college or university degree	Neale B	UKBB	European	2017	0.005927	0.001287	4.145e-06	334070	106305	227765	1	risk diff	Neale-B_UKBB_EUR_2017
rs1862451	Qualifications: none	Neale B	UKBB	European	2017	-0.005697	0.001044	4.814e-08	334070	57567	276503	1	risk diff	Neale-B_UKBB_EUR_2017
rs7024334	Current tobacco smoking	Neale B	UKBB	European	2017	-0.007798	0.001593	9.807e-07	337030	0	337030	1	-	Neale-B_UKBB_EUR_2017
rs7024334	Smoking status: current	Neale B	UKBB	European	2017	-0.004286	0.0008845	1.264e-06	336024	33928	302096	1	risk diff	Neale-B_UKBB_EUR_2017
rs651548	Nervous feelings	Neale B	UKBB	European	2017	0.004833	0.001091	9.532e-06	328725	77767	250958	1	risk diff	Neale-B_UKBB_EUR_2017
rs12595749	Myopia	Kiefer	23468642	European	2013	NA	NA	2e-07	45771	-	-	-	-	GRASP
rs12595749	Reason for glasses or contact lenses: for short-sightedness	Neale B	UKBB	European	2017	-0.002966	0.0006696	9.483e-06	335700	26943	308757	1	risk diff	Neale-B_UKBB_EUR_2017
rs12042959	Exposure to tobacco smoke outside home	Neale B	UKBB	European	2017	0.01166	0.002108	3.147e-08	286550	0	286550	1	-	Neale-B_UKBB_EUR_2017
rs12042959	Qualifications: none	Neale B	UKBB	European	2017	0.006254	0.001316	2.023e-06	334070	57567	276503	1	risk diff	Neale-B_UKBB_EUR_2017
rs4303732	College completion	SSGAC	23722424	European	2013	NA	NA	1.045e-09	101069	-	-	-	-	GRASP
rs4303732	Years of education	SSGAC	23722424	European	2013	NA	NA	3.805e-06	101069	-	-	-	-	GRASP
rs4303732	Alcohol usually taken with meals	Neale B	UKBB	European	2017	0.008049	0.001583	3.653e-07	172454	116941	55513	1	risk diff	Neale-B_UKBB_EUR_2017
rs4303732	Qualifications: A levels or as levels or equivalent	Neale B	UKBB	European	2017	0.006189	0.001113	2.67e-08	334070	91710	242360	1	risk diff	Neale-B_UKBB_EUR_2017
rs4303732	Qualifications: college or university degree	Neale B	UKBB	European	2017	0.01066	0.001161	4.075e-20	334070	106305	227765	1	risk diff	Neale-B_UKBB_EUR_2017
rs4303732	Qualifications: none	Neale B	UKBB	European	2017	-0.004666	0.0009412	7.134e-07	334070	57567	276503	1	risk diff	Neale-B_UKBB_EUR_2017
rs4303732	Time spent watching television	Neale B	UKBB	European	2017	-0.008654	0.001906	5.622e-06	319740	0	319740	1	-	Neale-B_UKBB_EUR_2017
rs4303732	College completion	SSGAC	23722424	European	2013	0.05975	0.009	1.045e-09	95427	22044	73383	42	log OR	SSGAC_College_EUR_2013
rs4303732	Years of educational attainment in females	SSGAC	27225129	European	2016	0.021	0.003	5.566e-10	181443	0	181443	62	years	SSGAC_EduYears-F_EUR_2016
rs4303732	Years of educational attainment in males	SSGAC	27225129	European	2016	0.024	0.004	1.497e-10	147474	0	147474	6	years	SSGAC_EduYears-M_EUR_2016
rs4303732	Years of educational attainment	SSGAC	23722424	European	2013	0.019	0.004	3.805e-06	101069	0	101069	42	years	SSGAC_EduYears_EUR_2013
rs4303732	Years of educational attainment	SSGAC	27225129	European	2016	0.022	0.003	1.421e-17	328917	0	328917	64	years	SSGAC_EduYears_EUR_2016
rs4303732	Intelligence	Sniekers S	28530673	European	2017	0.02736	0.005152	1.098e-07	78308	0	78308	13	-	Sniekers-S_Intelligence_EUR_2017
rs6461115	Frequency of unenthusiasm or disinterest in last 2 weeks	Neale B	UKBB	European	2017	0.008304	0.001767	2.605e-06	326730	0	326730	1	-	Neale-B_UKBB_EUR_2017
rs6461115	Irritability	Neale B	UKBB	European	2017	0.006862	0.001349	3.659e-07	322668	90282	232386	1	risk diff	Neale-B_UKBB_EUR_2017
rs6461115	Miserableness	Neale B	UKBB	European	2017	0.008583	0.001456	3.72e-09	331856	141755	190101	1	risk diff	Neale-B_UKBB_EUR_2017
rs6461115	Mood swings	Neale B	UKBB	European	2017	0.006985	0.001481	2.418e-06	329428	148601	180827	1	risk diff	Neale-B_UKBB_EUR_2017
rs6461115	Seen doctor for nerves, anxiety, tension or depression	Neale B	UKBB	European	2017	0.006265	0.001386	6.141e-06	335108	115328	219780	1	risk diff	Neale-B_UKBB_EUR_2017
rs6461115	Sleep duration	Neale B	UKBB	European	2017	-0.01263	0.002268	2.56e-08	335410	0	335410	1	-	Neale-B_UKBB_EUR_2017
rs6461115	Types of physical activity in last 4 weeks: other exercises	Neale B	UKBB	European	2017	-0.006927	0.001475	2.664e-06	335599	162803	172796	1	risk diff	Neale-B_UKBB_EUR_2017
rs12033257	Frequency of tiredness or lethargy in last 2 weeks	Neale B	UKBB	European	2017	0.009634	0.002108	4.852e-06	327528	0	327528	1	-	Neale-B_UKBB_EUR_2017
rs12587412	Frequency of tiredness or lethargy in last 2 weeks	Neale B	UKBB	European	2017	-0.01037	0.002038	3.598e-07	327528	0	327528	1	-	Neale-B_UKBB_EUR_2017
rs215632	Nicotine dependence smoking cigarettes per day	Thorgeirsson TE	20418888	European	2010	NA	NA	1.9e-08	31266	-	-	-	-	GRASP
rs215632	Difficulty not smoking for 1 day	Neale B	UKBB	European	2017	0.0398	0.008675	4.498e-06	23332	0	23332	1	-	Neale-B_UKBB_EUR_2017
rs215632	Maternal smoking around birth	Neale B	UKBB	European	2017	0.005964	0.001252	1.889e-06	289727	88601	201126	1	risk diff	Neale-B_UKBB_EUR_2017
rs215632	Pack years adult smoking as proportion of life span exposed to smoking	Neale B	UKBB	European	2017	0.02985	0.004545	5.136e-11	101726	0	101726	1	IVNT	Neale-B_UKBB_EUR_2017
rs215632	Pack years of smoking preview only	Neale B	UKBB	European	2017	0.02861	0.004529	2.7e-10	101726	0	101726	1	IVNT	Neale-B_UKBB_EUR_2017
rs215632	Qualifications: A levels or as levels or equivalent	Neale B	UKBB	European	2017	-0.005726	0.001134	4.385e-07	334070	91710	242360	1	risk diff	Neale-B_UKBB_EUR_2017
rs215632	Qualifications: college or university degree	Neale B	UKBB	European	2017	-0.00658	0.001183	2.636e-08	334070	106305	227765	1	risk diff	Neale-B_UKBB_EUR_2017
rs215632	Intelligence	Sniekers S	28530673	European	2017	-0.03116	0.00541	8.481e-09	78308	0	78308	13	-	Sniekers-S_Intelligence_EUR_2017
rs10920678	Irritability	Neale B	UKBB	European	2017	0.00549	0.001125	1.071e-06	322668	90282	232386	1	risk diff	Neale-B_UKBB_EUR_2017
rs11781222	Eosinophil percentage of granulocytes	Astle W	27863252	European	2016	-0.02367	0.005224	5.835e-06	173480	0	173480	2	-	Astle-W_Blood-Cell-Traits_EUR_2016
rs2481665	Daytime dozing or sleeping	Neale B	UKBB	European	2017	-0.007724	0.001208	1.624e-10	336082	0	336082	1	IVNT	Neale-B_UKBB_EUR_2017
rs1375561	Alcohol usually taken with meals	Neale B	UKBB	European	2017	-0.007281	0.001638	8.817e-06	172454	116941	55513	1	risk diff	Neale-B_UKBB_EUR_2017
rs1375561	Average weekly beer plus cider intake	Neale B	UKBB	European	2017	0.009403	0.002118	9.043e-06	241447	0	241447	1	-	Neale-B_UKBB_EUR_2017
rs1375561	Daytime dozing or sleeping	Neale B	UKBB	European	2017	0.00575	0.001271	6.041e-06	336082	0	336082	1	IVNT	Neale-B_UKBB_EUR_2017
rs1375561	Ever smoked	Neale B	UKBB	European	2017	0.008437	0.001258	1.964e-11	336067	202585	133482	1	risk diff	Neale-B_UKBB_EUR_2017
rs1375561	Nervous feelings	Neale B	UKBB	European	2017	-0.005004	0.001105	5.984e-06	328725	77767	250958	1	risk diff	Neale-B_UKBB_EUR_2017
rs1375561	Past tobacco smoking	Neale B	UKBB	European	2017	-0.02225	0.003348	3.002e-11	310749	0	310749	1	-	Neale-B_UKBB_EUR_2017
rs1375561	Qualifications: A levels or as levels or equivalent	Neale B	UKBB	European	2017	-0.006117	0.001154	1.168e-07	334070	91710	242360	1	risk diff	Neale-B_UKBB_EUR_2017
rs1375561	Qualifications: college or university degree	Neale B	UKBB	European	2017	-0.009946	0.001204	1.483e-16	334070	106305	227765	1	risk diff	Neale-B_UKBB_EUR_2017
rs1375561	Qualifications: other professional qualifications	Neale B	UKBB	European	2017	-0.005208	0.001177	9.59e-06	334070	97524	236546	1	risk diff	Neale-B_UKBB_EUR_2017
rs1375561	Smoking status: previous	Neale B	UKBB	European	2017	0.006466	0.00123	1.472e-07	336024	118419	217605	1	risk diff	Neale-B_UKBB_EUR_2017
rs1375561	Time spent watching television	Neale B	UKBB	European	2017	0.009549	0.001977	1.374e-06	319740	0	319740	1	-	Neale-B_UKBB_EUR_2017
rs1375561	Worrier or anxious feelings	Neale B	UKBB	European	2017	-0.007162	0.001276	1.97e-08	328717	186559	142158	1	risk diff	Neale-B_UKBB_EUR_2017
rs1375561	Years of educational attainment in males	SSGAC	27225129	European	2016	-0.021	0.004	8.179e-08	147474	0	147474	6	years	SSGAC_EduYears-M_EUR_2016
rs1375561	Years of educational attainment	SSGAC	27225129	European	2016	-0.015	0.003	3.459e-09	328917	0	328917	64	years	SSGAC_EduYears_EUR_2016
rs12215331	Eosinophil percentage of granulocytes	Astle W	27863252	European	2016	-0.01927	0.004355	9.647e-06	173480	0	173480	2	-	Astle-W_Blood-Cell-Traits_EUR_2016
rs12215331	Duration walking for pleasure	Neale B	UKBB	European	2017	0.02554	0.005156	7.285e-07	240788	0	240788	1	-	Neale-B_UKBB_EUR_2017
rs7444298	Alcohol intake frequency	Neale B	UKBB	European	2017	0.03009	0.004206	8.376e-13	336965	0	336965	1	-	Neale-B_UKBB_EUR_2017
rs7444298	Average weekly red wine intake	Neale B	UKBB	European	2017	-0.01261	0.002846	9.4e-06	241008	0	241008	1	IVNT	Neale-B_UKBB_EUR_2017
rs7444298	Current employment status: retired	Neale B	UKBB	European	2017	-0.007012	0.001396	5.063e-07	336252	125766	210486	1	risk diff	Neale-B_UKBB_EUR_2017
rs7444298	Qualifications: college or university degree	Neale B	UKBB	European	2017	-0.007571	0.001348	1.942e-08	334070	106305	227765	1	risk diff	Neale-B_UKBB_EUR_2017
rs7444298	Qualifications: none	Neale B	UKBB	European	2017	0.0065	0.001093	2.723e-09	334070	57567	276503	1	risk diff	Neale-B_UKBB_EUR_2017
rs7444298	Years of educational attainment	SSGAC	27225129	European	2016	-0.017	0.003	1.423e-08	328917	0	328917	64	years	SSGAC_EduYears_EUR_2016
rs3803286	Qualifications: none	Neale B	UKBB	European	2017	-0.00467	0.0009778	1.788e-06	334070	57567	276503	1	risk diff	Neale-B_UKBB_EUR_2017
rs17724992	Fed-up feelings	Neale B	UKBB	European	2017	0.006845	0.001367	5.51e-07	330549	134124	196425	1	risk diff	Neale-B_UKBB_EUR_2017
rs17724992	Frequency of tenseness or restlessness in last 2 weeks	Neale B	UKBB	European	2017	0.007942	0.001702	3.05e-06	325169	0	325169	1	-	Neale-B_UKBB_EUR_2017
rs11250076	Fed-up feelings	Neale B	UKBB	European	2017	0.006022	0.001221	8.21e-07	330549	134124	196425	1	risk diff	Neale-B_UKBB_EUR_2017
rs11250076	Irritability	Neale B	UKBB	European	2017	0.007156	0.00113	2.398e-10	322668	90282	232386	1	risk diff	Neale-B_UKBB_EUR_2017
rs11250076	Miserableness	Neale B	UKBB	European	2017	0.006422	0.001218	1.354e-07	331856	141755	190101	1	risk diff	Neale-B_UKBB_EUR_2017
rs11250076	Nervous feelings	Neale B	UKBB	European	2017	0.008595	0.001057	4.282e-16	328725	77767	250958	1	risk diff	Neale-B_UKBB_EUR_2017
rs11250076	Sensitivity or hurt feelings	Neale B	UKBB	European	2017	0.007203	0.001219	3.43e-09	327832	182340	145492	1	risk diff	Neale-B_UKBB_EUR_2017
rs11250076	Worrier or anxious feelings	Neale B	UKBB	European	2017	0.01212	0.00122	2.944e-23	328717	186559	142158	1	risk diff	Neale-B_UKBB_EUR_2017
rs11250076	Worry too long after embarrassment	Neale B	UKBB	European	2017	0.008115	0.001244	6.835e-11	323766	154615	169151	1	risk diff	Neale-B_UKBB_EUR_2017
rs12042908	Ever smoked	Neale B	UKBB	European	2017	0.006194	0.0012	2.419e-07	336067	202585	133482	1	risk diff	Neale-B_UKBB_EUR_2017
rs12042908	Past tobacco smoking	Neale B	UKBB	European	2017	-0.01695	0.003196	1.143e-07	310749	0	310749	1	-	Neale-B_UKBB_EUR_2017
rs11889536	Years of education	SSGAC	23722424	European	2013	NA	NA	9.126e-06	101069	-	-	-	-	GRASP
rs11889536	Alcohol intake frequency	Neale B	UKBB	European	2017	0.02299	0.004973	3.778e-06	336965	0	336965	1	-	Neale-B_UKBB_EUR_2017
rs11889536	Years of educational attainment	SSGAC	23722424	European	2013	-0.024	0.005	9.126e-06	101069	0	101069	42	years	SSGAC_EduYears_EUR_2013
rs1454687	Ever smoked	Neale B	UKBB	European	2017	-0.005533	0.001189	3.288e-06	336067	202585	133482	1	risk diff	Neale-B_UKBB_EUR_2017
rs1454687	Past tobacco smoking	Neale B	UKBB	European	2017	0.01775	0.003168	2.101e-08	310749	0	310749	1	-	Neale-B_UKBB_EUR_2017
rs1454687	Smoking status: previous	Neale B	UKBB	European	2017	-0.005486	0.001163	2.407e-06	336024	118419	217605	1	risk diff	Neale-B_UKBB_EUR_2017
rs1454687	Time spent watching television	Neale B	UKBB	European	2017	-0.009744	0.00187	1.89e-07	319740	0	319740	1	-	Neale-B_UKBB_EUR_2017
rs12964689	Alcohol intake frequency	Neale B	UKBB	European	2017	0.02901	0.003552	3.143e-16	336965	0	336965	1	-	Neale-B_UKBB_EUR_2017
rs12964689	Average weekly red wine intake	Neale B	UKBB	European	2017	-0.01494	0.002409	5.658e-10	241008	0	241008	1	IVNT	Neale-B_UKBB_EUR_2017
rs12964689	Qualifications: college or university degree	Neale B	UKBB	European	2017	-0.005742	0.001138	4.569e-07	334070	106305	227765	1	risk diff	Neale-B_UKBB_EUR_2017
rs12964689	Time spent watching television	Neale B	UKBB	European	2017	0.008656	0.001869	3.632e-06	319740	0	319740	1	-	Neale-B_UKBB_EUR_2017
rs12964689	Years of educational attainment	SSGAC	27225129	European	2016	-0.014	0.002	1.188e-08	328917	0	328917	64	years	SSGAC_EduYears_EUR_2016
rs1814170	Eosinophil percentage of granulocytes	Astle W	27863252	European	2016	-0.02687	0.005988	7.21e-06	173480	0	173480	2	-	Astle-W_Blood-Cell-Traits_EUR_2016
rs1814170	Eosinophil percentage of white cells	Astle W	27863252	European	2016	-0.0272	0.005964	5.09e-06	173480	0	173480	2	-	Astle-W_Blood-Cell-Traits_EUR_2016
rs13240600	Duration of walks	Neale B	UKBB	European	2017	-0.01954	0.003623	6.936e-08	288266	0	288266	1	IVNT	Neale-B_UKBB_EUR_2017
rs13240600	Ever smoked	Neale B	UKBB	European	2017	0.008928	0.001643	5.564e-08	336067	202585	133482	1	risk diff	Neale-B_UKBB_EUR_2017
rs13240600	Past tobacco smoking	Neale B	UKBB	European	2017	-0.02159	0.004371	7.823e-07	310749	0	310749	1	-	Neale-B_UKBB_EUR_2017
rs4671328	Sleep duration	Neale B	UKBB	European	2017	-0.009094	0.001901	1.725e-06	335410	0	335410	1	-	Neale-B_UKBB_EUR_2017
rs4671328	Sleeplessness or insomnia	Neale B	UKBB	European	2017	0.01093	0.001764	5.95e-10	336965	0	336965	1	-	Neale-B_UKBB_EUR_2017
rs4766710	Specific personality disorders	Neale B	UKBB	European	2017	-0.0003945	8.291e-05	1.95e-06	337199	98	337101	1	risk diff	Neale-B_UKBB_EUR_2017
rs2075650	Alzheimers disease	Potkin SG	19668339	Mixed	2009	NA	NA	7.48e-07	381	-	-	-	-	GRASP
rs2075650	Alzheimers disease	Harold D	19734902	European	2009	NA	NA	1.8e-157	11789	-	-	-	-	GRASP
rs2075650	Alzheimers disease	Heinzen EL	20061627	European	2009	NA	NA	3.22e-11	699	-	-	-	-	GRASP
rs2075650	Alzheimers disease	Seshadri S	20460622	European	2010	NA	NA	1.04e-295	17648	-	-	-	-	GRASP
rs2075650	Alzheimers disease	Sherva	21098978	Mixed	2010	NA	NA	7.4e-52	266	-	-	-	-	GRASP
rs2075650	Alzheimers disease	Wijsman EM	21379329	Mixed	2011	NA	NA	2.95e-81	3839	-	-	-	-	GRASP
rs2075650	Alzheimers disease	Hollingworth P	21460840	European	2011	NA	NA	7.8e-266	20373	-	-	-	-	GRASP
rs2075650	Alzheimers disease	Lambert JC	22430674	European	2012	NA	NA	3.32e-126	7353	-	-	-	-	GRASP
rs2075650	Alzheimers disease	Cruchaga C	23562540	European	2013	NA	NA	4.29e-16	1278	-	-	-	-	GRASP
rs2075650	Alzheimers disease age of onset	Kamboh MI	22005931	European	2011	NA	NA	2.17e-10	1190	-	-	-	-	GRASP
rs2075650	Alzheimers disease with psychotic symptoms Alzheimers disease with psychotic symptoms v controls	Hollingworth P	22005930	Mixed	2011	NA	NA	8.94e-46	7693	-	-	-	-	GRASP
rs2075650	Cognitive ageing	Davies G	23207651	European	2012	NA	NA	2.47e-08	3280	-	-	-	-	GRASP
rs2075650	Late onset Alzheimers disease	Carrasquillo MM	19136949	European	2009	NA	NA	3.7e-120	2099	-	-	-	-	GRASP
rs2075650	Late onset Alzheimers disease	Naj AC	20885792	Unspecified	2010	NA	NA	2.46e-52	2035	-	-	-	-	GRASP
rs2075650	Late onset Alzheimers disease	Hu X	21390209	European	2011	NA	NA	2.72e-46	3595	-	-	-	-	GRASP
rs2075650	Late onset Alzheimers disease	Naj AC	21460841	European	2011	NA	NA	1.28e-299	15675	-	-	-	-	GRASP
rs2075650	Late onset Alzheimers disease	Logue MW	22159054	Mixed	2011	NA	NA	1.7e-94	1009	-	-	-	-	GRASP
rs2075650	Late onset Alzheimers disease	Kamboh MI	22832961	European	2012	NA	NA	1.66e-113	2229	-	-	-	-	GRASP
rs2075650	Alzheimers disease	IGAP	24162737	European	2013	-1.042	0.0226	0	54162	17008	37154	31	log OR	IGAP_Alzheimers_EUR_2013
rs2075650	Alzheimers disease	Harold D	19734902	European	2009	NA	NA	2e-157	-	-	-	-	-	NHGRI-EBI_GWAS_Catalog
rs2075650	Alzheimers disease	Lambert JC	19734903	European	2009	NA	NA	2e-16	-	-	-	-	-	NHGRI-EBI_GWAS_Catalog
rs2075650	Alzheimers disease	Heinzen EL	20061627	European	2009	NA	NA	3e-11	-	-	-	-	-	NHGRI-EBI_GWAS_Catalog
rs2075650	Alzheimers disease	Seshadri S	20460622	European	2010	-0.9282	0.02525	1e-295	-	-	-	-	log OR	NHGRI-EBI_GWAS_Catalog
rs2075650	Alzheimers disease	Perez Palma E	24755620	European	2014	-1.5	0.06557	9e-116	-	-	-	-	log OR	NHGRI-EBI_GWAS_Catalog
rs2075650	Alzheimers disease	Nelson PT	24770881	Unspecified	2014	NA	NA	4e-13	-	-	-	-	-	NHGRI-EBI_GWAS_Catalog
rs2075650	Alzheimers disease biomarkers	Kim S	21123754	European	2010	NA	NA	1e-06	-	-	-	-	-	NHGRI-EBI_GWAS_Catalog
rs2075650	Alzheimers disease late onset	Naj AC	20885792	Unspecified	2010	-1.078	0.08605	5e-36	-	-	-	-	log OR	NHGRI-EBI_GWAS_Catalog
rs2075650	Cognitive decline	Davies G	23207651	European	2012	-0.2	0.03564	2e-08	-	-	-	-	unit decrease	NHGRI-EBI_GWAS_Catalog
rs2075650	Self-reported dementia or alzheimers/cognitive impairment	Neale B	UKBB	European	2017	-0.0003277	5.406e-05	1.338e-09	337159	83	337076	1	risk diff	Neale-B_UKBB_EUR_2017
rs2075650	Alzheimer disease	Harold D	19734902	European	2009	NA	NA	2e-157	-	-	-	-	-	dbGaP
rs2075650	Alzheimer disease	Lambert JC	19734903	European	2009	NA	NA	2e-16	-	-	-	-	-	dbGaP
rs2075650	Alzheimer disease	Heinzen EL	20061627	European	2009	NA	NA	3e-11	-	-	-	-	-	dbGaP
rs2075650	Alzheimer disease	Seshadri S	20460622	European	2010	NA	NA	1e-295	-	-	-	-	-	dbGaP
rs2075650	Alzheimer disease	Naj AC	20885792	Unspecified	2010	NA	NA	5e-36	-	-	-	-	-	dbGaP
rs2075650	Alzheimer disease	Kim S	21123754	European	2010	NA	NA	1e-06	-	-	-	-	-	dbGaP
rs2590942	Ever smoked	Neale B	UKBB	European	2017	0.007059	0.001481	1.864e-06	336067	202585	133482	1	risk diff	Neale-B_UKBB_EUR_2017
rs2590942	Mood swings	Neale B	UKBB	European	2017	0.006858	0.001526	7.016e-06	329428	148601	180827	1	risk diff	Neale-B_UKBB_EUR_2017
rs2590942	Past tobacco smoking	Neale B	UKBB	European	2017	-0.02173	0.003946	3.651e-08	310749	0	310749	1	-	Neale-B_UKBB_EUR_2017
rs2590942	Seen doctor for nerves, anxiety, tension or depression	Neale B	UKBB	European	2017	0.007232	0.001427	4.026e-07	335108	115328	219780	1	risk diff	Neale-B_UKBB_EUR_2017
rs2590942	Sleeplessness or insomnia	Neale B	UKBB	European	2017	0.009772	0.002168	6.587e-06	336965	0	336965	1	-	Neale-B_UKBB_EUR_2017
rs2590942	Smoking status: previous	Neale B	UKBB	European	2017	0.007754	0.001448	8.627e-08	336024	118419	217605	1	risk diff	Neale-B_UKBB_EUR_2017
rs6700816	Fed-up feelings	Neale B	UKBB	European	2017	0.01572	0.003524	8.215e-06	330549	134124	196425	1	risk diff	Neale-B_UKBB_EUR_2017
rs6700816	Miserableness	Neale B	UKBB	European	2017	0.01737	0.003517	7.82e-07	331856	141755	190101	1	risk diff	Neale-B_UKBB_EUR_2017
rs2635727	Current employment status: unable to work because of sickness or disability	Neale B	UKBB	European	2017	0.00244	0.0005369	5.537e-06	336252	12554	323698	1	risk diff	Neale-B_UKBB_EUR_2017
rs7531118	Qualifications: college or university degree	Neale B	UKBB	European	2017	0.008878	0.001149	1.09e-14	334070	106305	227765	1	risk diff	Neale-B_UKBB_EUR_2017
rs7531118	Qualifications: none	Neale B	UKBB	European	2017	-0.004342	0.0009314	3.129e-06	334070	57567	276503	1	risk diff	Neale-B_UKBB_EUR_2017
rs7531118	Qualifications: other professional qualifications	Neale B	UKBB	European	2017	0.005436	0.001122	1.272e-06	334070	97524	236546	1	risk diff	Neale-B_UKBB_EUR_2017
rs7531118	Seen doctor for nerves, anxiety, tension or depression	Neale B	UKBB	European	2017	0.007727	0.001156	2.334e-11	335108	115328	219780	1	risk diff	Neale-B_UKBB_EUR_2017
rs7531118	Years of educational attainment	SSGAC	27225129	European	2016	0.012	0.003	1.838e-06	328917	0	328917	64	years	SSGAC_EduYears_EUR_2016
rs7531118	Intelligence	Sniekers S	28530673	European	2017	0.02511	0.005062	7.053e-07	78308	0	78308	13	-	Sniekers-S_Intelligence_EUR_2017
rs2230590	Alcohol intake frequency	Neale B	UKBB	European	2017	-0.02122	0.003554	2.373e-09	336965	0	336965	1	-	Neale-B_UKBB_EUR_2017
rs2230590	Alcohol intake versus 10 years previously	Neale B	UKBB	European	2017	-0.01019	0.001846	3.4e-08	313248	0	313248	1	-	Neale-B_UKBB_EUR_2017
rs2230590	Average weekly beer plus cider intake	Neale B	UKBB	European	2017	-0.01062	0.002002	1.137e-07	241447	0	241447	1	-	Neale-B_UKBB_EUR_2017
rs2230590	Ever highly irritable or argumentative for 2 days	Neale B	UKBB	European	2017	-0.00776	0.001635	2.076e-06	108925	19265	89660	1	risk diff	Neale-B_UKBB_EUR_2017
rs2230590	Fed-up feelings	Neale B	UKBB	European	2017	-0.006039	0.001207	5.632e-07	330549	134124	196425	1	risk diff	Neale-B_UKBB_EUR_2017
rs2230590	Frequency of stair climbing in last 4 weeks	Neale B	UKBB	European	2017	0.01481	0.003165	2.9e-06	334169	0	334169	1	-	Neale-B_UKBB_EUR_2017
rs2230590	Job involves heavy manual or physical work	Neale B	UKBB	European	2017	-0.02295	0.00282	3.996e-16	190643	0	190643	1	-	Neale-B_UKBB_EUR_2017
rs2230590	Job involves mainly walking or standing	Neale B	UKBB	European	2017	-0.02374	0.003584	3.492e-11	190606	0	190606	1	IVNT	Neale-B_UKBB_EUR_2017
rs2230590	Miserableness	Neale B	UKBB	European	2017	-0.006939	0.001204	8.26e-09	331856	141755	190101	1	risk diff	Neale-B_UKBB_EUR_2017
rs2230590	Mood swings	Neale B	UKBB	European	2017	-0.005895	0.001225	1.506e-06	329428	148601	180827	1	risk diff	Neale-B_UKBB_EUR_2017
rs2230590	Qualifications: A levels or as levels or equivalent	Neale B	UKBB	European	2017	0.01059	0.001091	3.064e-22	334070	91710	242360	1	risk diff	Neale-B_UKBB_EUR_2017
rs2230590	Qualifications: college or university degree	Neale B	UKBB	European	2017	0.01382	0.001139	7.035e-34	334070	106305	227765	1	risk diff	Neale-B_UKBB_EUR_2017
rs2230590	Qualifications: none	Neale B	UKBB	European	2017	-0.006401	0.0009233	4.118e-12	334070	57567	276503	1	risk diff	Neale-B_UKBB_EUR_2017
rs2230590	Qualifications: other professional qualifications	Neale B	UKBB	European	2017	0.005173	0.001112	3.322e-06	334070	97524	236546	1	risk diff	Neale-B_UKBB_EUR_2017
rs2230590	Sleeplessness or insomnia	Neale B	UKBB	European	2017	-0.008894	0.001742	3.273e-07	336965	0	336965	1	-	Neale-B_UKBB_EUR_2017
rs2230590	Time spent watching television	Neale B	UKBB	European	2017	-0.0193	0.00187	5.689e-25	319740	0	319740	1	-	Neale-B_UKBB_EUR_2017
rs2230590	Types of physical activity in last 4 weeks: other exercises	Neale B	UKBB	European	2017	0.006078	0.001221	6.367e-07	335599	162803	172796	1	risk diff	Neale-B_UKBB_EUR_2017
rs2230590	Types of transport used, excluding work: cycle	Neale B	UKBB	European	2017	0.003197	0.0006251	3.159e-07	335650	23918	311732	1	risk diff	Neale-B_UKBB_EUR_2017
rs2230590	Years of educational attainment in females	SSGAC	27225129	European	2016	0.024	0.003	1.074e-12	181443	0	181443	62	years	SSGAC_EduYears-F_EUR_2016
rs2230590	Years of educational attainment in males	SSGAC	27225129	European	2016	0.022	0.004	3.492e-09	147474	0	147474	6	years	SSGAC_EduYears-M_EUR_2016
rs2230590	Years of educational attainment	SSGAC	27225129	European	2016	0.021	0.002	2.868e-18	328917	0	328917	64	years	SSGAC_EduYears_EUR_2016
rs3734572	Frequency of tenseness or restlessness in last 2 weeks	Neale B	UKBB	European	2017	-0.02033	0.003682	3.36e-08	325169	0	325169	1	-	Neale-B_UKBB_EUR_2017
rs3734572	Frequency of tiredness or lethargy in last 2 weeks	Neale B	UKBB	European	2017	-0.02974	0.004978	2.301e-09	327528	0	327528	1	-	Neale-B_UKBB_EUR_2017
rs3734572	Miserableness	Neale B	UKBB	European	2017	-0.01422	0.002945	1.373e-06	331856	141755	190101	1	risk diff	Neale-B_UKBB_EUR_2017
rs3734572	Seen doctor for nerves, anxiety, tension or depression	Neale B	UKBB	European	2017	-0.01244	0.002806	9.241e-06	335108	115328	219780	1	risk diff	Neale-B_UKBB_EUR_2017
rs577525	Number of days or week of vigorous physical activity 10+ minutes	Neale B	UKBB	European	2017	0.02272	0.004864	2.994e-06	321533	0	321533	1	-	Neale-B_UKBB_EUR_2017
rs577525	Types of physical activity in last 4 weeks: heavy diy	Neale B	UKBB	European	2017	0.006032	0.001194	4.327e-07	335599	147922	187677	1	risk diff	Neale-B_UKBB_EUR_2017
rs577525	Types of physical activity in last 4 weeks: other exercises	Neale B	UKBB	European	2017	0.005716	0.00123	3.386e-06	335599	162803	172796	1	risk diff	Neale-B_UKBB_EUR_2017
rs6786582	Fed-up feelings	Neale B	UKBB	European	2017	0.00613	0.00136	6.589e-06	330549	134124	196425	1	risk diff	Neale-B_UKBB_EUR_2017
rs6786582	Miserableness	Neale B	UKBB	European	2017	0.006096	0.001357	7.034e-06	331856	141755	190101	1	risk diff	Neale-B_UKBB_EUR_2017
rs6786582	Sleep duration	Neale B	UKBB	European	2017	0.01012	0.002115	1.72e-06	335410	0	335410	1	-	Neale-B_UKBB_EUR_2017
rs6786582	Worrier or anxious feelings	Neale B	UKBB	European	2017	0.007583	0.001359	2.41e-08	328717	186559	142158	1	risk diff	Neale-B_UKBB_EUR_2017
rs7102454	Eosinophil count	Astle W	27863252	European	2016	-0.0278	0.003703	6.055e-14	173480	0	173480	2	-	Astle-W_Blood-Cell-Traits_EUR_2016
rs7102454	Eosinophil percentage of granulocytes	Astle W	27863252	European	2016	-0.02163	0.003716	5.836e-09	173480	0	173480	2	-	Astle-W_Blood-Cell-Traits_EUR_2016
rs7102454	Eosinophil percentage of white cells	Astle W	27863252	European	2016	-0.0223	0.0037	1.658e-09	173480	0	173480	2	-	Astle-W_Blood-Cell-Traits_EUR_2016
rs7102454	Time spent watching television	Neale B	UKBB	European	2017	0.009795	0.001944	4.669e-07	319740	0	319740	1	-	Neale-B_UKBB_EUR_2017
rs10211055	Alcohol intake frequency	Neale B	UKBB	European	2017	0.0191	0.003763	3.884e-07	336965	0	336965	1	-	Neale-B_UKBB_EUR_2017
rs10211055	Qualifications: college or university degree	Neale B	UKBB	European	2017	-0.006609	0.001206	4.242e-08	334070	106305	227765	1	risk diff	Neale-B_UKBB_EUR_2017
rs5396	Current employment status: unable to work because of sickness or disability	Neale B	UKBB	European	2017	-0.002334	0.0005165	6.224e-06	336252	12554	323698	1	risk diff	Neale-B_UKBB_EUR_2017
rs905938	Eosinophil percentage of granulocytes	Astle W	27863252	European	2016	0.01787	0.004045	9.95e-06	173480	0	173480	2	-	Astle-W_Blood-Cell-Traits_EUR_2016
rs2710323	Schizophrenia schizoaffective disorder or bipolar disorder	Sleiman P	24166486	Mixed	2013	NA	NA	3e-08	-	-	-	-	-	NHGRI-EBI_GWAS_Catalog
rs2710323	Nervous feelings	Neale B	UKBB	European	2017	0.005608	0.001049	8.964e-08	328725	77767	250958	1	risk diff	Neale-B_UKBB_EUR_2017
rs2710323	Worrier or anxious feelings	Neale B	UKBB	European	2017	0.00592	0.00121	1.005e-06	328717	186559	142158	1	risk diff	Neale-B_UKBB_EUR_2017
rs2710323	Bipolar disorder	PGC	21926972	European	2011	0.1108	0.024	3.716e-06	16731	7481	9250	11	log OR	PGC_BIP_EUR_2011
rs2710323	Schizophrenia	PGC	25056061	Mixed	2014	0.0688	0.0106	9.124e-11	82315	35476	46839	49	log OR	PGC_Schizophrenia_Mixed_2014
rs6738445	Schizophrenia	PGC	25056061	Mixed	2014	-0.0524	0.0117	7.958e-06	82315	35476	46839	49	log OR	PGC_Schizophrenia_Mixed_2014
rs11781699	Time spent watching television	Neale B	UKBB	European	2017	0.01115	0.002415	3.856e-06	319740	0	319740	1	-	Neale-B_UKBB_EUR_2017
rs2838006	Qualifications: college or university degree	Neale B	UKBB	European	2017	-0.00627	0.001192	1.447e-07	334070	106305	227765	1	risk diff	Neale-B_UKBB_EUR_2017
rs2838006	Years of educational attainment	SSGAC	27225129	European	2016	-0.012	0.003	4.407e-06	328917	0	328917	64	years	SSGAC_EduYears_EUR_2016
rs7123876	Years of educational attainment	SSGAC	27225129	European	2016	-0.013	0.003	3.261e-06	328917	0	328917	64	years	SSGAC_EduYears_EUR_2016
rs310618	Schizophrenia	PGC	25056061	Mixed	2014	0.0567	0.0124	4.679e-06	82315	35476	46839	49	log OR	PGC_Schizophrenia_Mixed_2014
rs1544459	Eosinophil percentage of granulocytes	Astle W	27863252	European	2016	0.01595	0.003584	8.554e-06	173480	0	173480	2	-	Astle-W_Blood-Cell-Traits_EUR_2016
rs2836961	Daytime dozing or sleeping	Neale B	UKBB	European	2017	-0.005726	0.00124	3.894e-06	336082	0	336082	1	IVNT	Neale-B_UKBB_EUR_2017
rs2836961	Time spent watching television	Neale B	UKBB	European	2017	-0.01117	0.001929	7.132e-09	319740	0	319740	1	-	Neale-B_UKBB_EUR_2017
rs6818414	Tobacco smoking: smokes on most or all days	Neale B	UKBB	European	2017	0.003229	0.0007283	9.261e-06	83133	1869	81264	1	risk diff	Neale-B_UKBB_EUR_2017
rs4515655	Current tobacco smoking	Neale B	UKBB	European	2017	0.006197	0.001349	4.344e-06	337030	0	337030	1	-	Neale-B_UKBB_EUR_2017
rs4515655	Duration walking for pleasure	Neale B	UKBB	European	2017	-0.0197	0.004339	5.628e-06	240788	0	240788	1	-	Neale-B_UKBB_EUR_2017
rs4515655	Smoking status: current	Neale B	UKBB	European	2017	0.00346	0.0007489	3.837e-06	336024	33928	302096	1	risk diff	Neale-B_UKBB_EUR_2017
rs6753170	Schizophrenia	PGC	25056061	Mixed	2014	-0.0485	0.011	9.767e-06	82315	35476	46839	49	log OR	PGC_Schizophrenia_Mixed_2014
rs12920590	Eosinophil count	Astle W	27863252	European	2016	-0.01657	0.003742	9.463e-06	173480	0	173480	2	-	Astle-W_Blood-Cell-Traits_EUR_2016
rs200968	Eosinophil count	Astle W	27863252	European	2016	0.02932	0.004513	8.165e-11	173480	0	173480	2	-	Astle-W_Blood-Cell-Traits_EUR_2016
rs200968	Number of days or week of moderate physical activity 10+ minutes	Neale B	UKBB	European	2017	0.03677	0.007332	5.304e-07	321309	0	321309	1	-	Neale-B_UKBB_EUR_2017
rs200968	Number of days or week of vigorous physical activity 10+ minutes	Neale B	UKBB	European	2017	0.02852	0.006077	2.682e-06	321533	0	321533	1	-	Neale-B_UKBB_EUR_2017
rs200968	Seen a psychiatrist for nerves, anxiety, tension or depression	Neale B	UKBB	European	2017	0.005381	0.0009746	3.366e-08	335888	38008	297880	1	risk diff	Neale-B_UKBB_EUR_2017
rs200968	Seen doctor for nerves, anxiety, tension or depression	Neale B	UKBB	European	2017	0.008785	0.001445	1.199e-09	335108	115328	219780	1	risk diff	Neale-B_UKBB_EUR_2017
rs200968	Sensitivity or hurt feelings	Neale B	UKBB	European	2017	0.006911	0.001518	5.294e-06	327832	182340	145492	1	risk diff	Neale-B_UKBB_EUR_2017
rs200968	Worrier or anxious feelings	Neale B	UKBB	European	2017	0.006991	0.00152	4.23e-06	328717	186559	142158	1	risk diff	Neale-B_UKBB_EUR_2017
rs200968	Schizophrenia	PGC	25056061	Mixed	2014	0.1037	0.0146	1.4e-12	82315	35476	46839	49	log OR	PGC_Schizophrenia_Mixed_2014
rs200968	Asthma	TAGC	29273806	European	2018	-0.07503	0.0167	7.05e-06	127669	19954	107715	56	log OR	TAGC_Asthma_EUR_2018
rs9846123	Eosinophil count	Astle W	27863252	European	2016	0.02115	0.003743	1.614e-08	173480	0	173480	2	-	Astle-W_Blood-Cell-Traits_EUR_2016
rs9846123	Eosinophil percentage of granulocytes	Astle W	27863252	European	2016	0.01755	0.003756	2.982e-06	173480	0	173480	2	-	Astle-W_Blood-Cell-Traits_EUR_2016
rs9846123	Eosinophil percentage of white cells	Astle W	27863252	European	2016	0.01958	0.00374	1.643e-07	173480	0	173480	2	-	Astle-W_Blood-Cell-Traits_EUR_2016
rs9846123	Frequency of tiredness or lethargy in last 2 weeks	Neale B	UKBB	European	2017	-0.009464	0.002138	9.596e-06	327528	0	327528	1	-	Neale-B_UKBB_EUR_2017
rs9846123	Irritability	Neale B	UKBB	European	2017	-0.005632	0.001174	1.594e-06	322668	90282	232386	1	risk diff	Neale-B_UKBB_EUR_2017
rs6265	Nicotine dependence smoking ever smokers versus never smokers	TAG	20418890	European	2010	NA	NA	1.84e-08	74035	-	-	-	-	GRASP
rs6265	Nicotine dependence smoking ever smokers vs never smokers	David SP	22832964	African	2012	NA	NA	1.8e-08	32389	-	-	-	-	GRASP
rs6265	Smoking behavior	TAG	20418890	European	2010	-0.05827	0.01038	2e-08	-	-	-	-	log OR	NHGRI-EBI_GWAS_Catalog
rs6265	Ever smoked	Neale B	UKBB	European	2017	-0.00801	0.001516	1.256e-07	336067	202585	133482	1	risk diff	Neale-B_UKBB_EUR_2017
rs6265	Past tobacco smoking	Neale B	UKBB	European	2017	0.02492	0.004033	6.498e-10	310749	0	310749	1	-	Neale-B_UKBB_EUR_2017
rs6265	Smoking status: previous	Neale B	UKBB	European	2017	-0.006859	0.001483	3.719e-06	336024	118419	217605	1	risk diff	Neale-B_UKBB_EUR_2017
rs6265	Smoking	TAG	20418890	European	2010	NA	NA	2e-08	-	-	-	-	-	dbGaP
rs13329567	Sleeplessness or insomnia	Neale B	UKBB	European	2017	0.01017	0.00209	1.13e-06	336965	0	336965	1	-	Neale-B_UKBB_EUR_2017
rs7124442	Nervous feelings	Neale B	UKBB	European	2017	-0.00626	0.001116	2.034e-08	328725	77767	250958	1	risk diff	Neale-B_UKBB_EUR_2017
rs7124442	Worrier or anxious feelings	Neale B	UKBB	European	2017	-0.005807	0.001288	6.537e-06	328717	186559	142158	1	risk diff	Neale-B_UKBB_EUR_2017
rs17207196	Qualifications: A levels or as levels or equivalent	Neale B	UKBB	European	2017	-0.005593	0.001106	4.24e-07	334070	91710	242360	1	risk diff	Neale-B_UKBB_EUR_2017
rs17207196	Qualifications: college or university degree	Neale B	UKBB	European	2017	-0.005804	0.001154	4.865e-07	334070	106305	227765	1	risk diff	Neale-B_UKBB_EUR_2017
rs1549293	Alcohol intake frequency	Neale B	UKBB	European	2017	-0.01923	0.003712	2.209e-07	336965	0	336965	1	-	Neale-B_UKBB_EUR_2017
rs1549293	Nervous feelings	Neale B	UKBB	European	2017	0.005178	0.001092	2.112e-06	328725	77767	250958	1	risk diff	Neale-B_UKBB_EUR_2017
rs1549293	Time spent watching television	Neale B	UKBB	European	2017	-0.01069	0.001954	4.433e-08	319740	0	319740	1	-	Neale-B_UKBB_EUR_2017
rs1549293	Types of physical activity in last 4 weeks: walking for pleasure	Neale B	UKBB	European	2017	0.005487	0.001142	1.568e-06	335599	241930	93669	1	risk diff	Neale-B_UKBB_EUR_2017
rs889398	Past tobacco smoking	Neale B	UKBB	European	2017	0.01623	0.003228	4.98e-07	310749	0	310749	1	-	Neale-B_UKBB_EUR_2017
rs11079849	Alcohol intake frequency	Neale B	UKBB	European	2017	0.01687	0.003793	8.725e-06	336965	0	336965	1	-	Neale-B_UKBB_EUR_2017
rs11079849	Average weekly champagne plus white wine intake	Neale B	UKBB	European	2017	-0.01194	0.002606	4.631e-06	240864	0	240864	1	-	Neale-B_UKBB_EUR_2017
rs11079849	Frequency of walking for pleasure in last 4 weeks	Neale B	UKBB	European	2017	0.02096	0.00458	4.733e-06	240924	0	240924	1	-	Neale-B_UKBB_EUR_2017
rs11079849	Sensitivity or hurt feelings	Neale B	UKBB	European	2017	0.006504	0.001286	4.217e-07	327832	182340	145492	1	risk diff	Neale-B_UKBB_EUR_2017
rs7903146	Reason for reducing amount of alcohol drunk: illness or ill health	Neale B	UKBB	European	2017	-0.006133	0.001129	5.617e-08	124798	8847	115951	1	risk diff	Neale-B_UKBB_EUR_2017
rs11783247	Eosinophil percentage of granulocytes	Astle W	27863252	European	2016	0.01713	0.003604	2.009e-06	173480	0	173480	2	-	Astle-W_Blood-Cell-Traits_EUR_2016
rs11783247	Eosinophil percentage of white cells	Astle W	27863252	European	2016	0.01701	0.003588	2.141e-06	173480	0	173480	2	-	Astle-W_Blood-Cell-Traits_EUR_2016
rs11783247	Fed-up feelings	Neale B	UKBB	European	2017	-0.006396	0.001213	1.349e-07	330549	134124	196425	1	risk diff	Neale-B_UKBB_EUR_2017
rs11783247	Irritability	Neale B	UKBB	European	2017	-0.008187	0.001122	2.945e-13	322668	90282	232386	1	risk diff	Neale-B_UKBB_EUR_2017
rs11783247	Miserableness	Neale B	UKBB	European	2017	-0.007502	0.00121	5.703e-10	331856	141755	190101	1	risk diff	Neale-B_UKBB_EUR_2017
rs11783247	Mood swings	Neale B	UKBB	European	2017	-0.006805	0.001232	3.315e-08	329428	148601	180827	1	risk diff	Neale-B_UKBB_EUR_2017
rs11783247	Nervous feelings	Neale B	UKBB	European	2017	-0.008216	0.00105	5.159e-15	328725	77767	250958	1	risk diff	Neale-B_UKBB_EUR_2017
rs11783247	Sensitivity or hurt feelings	Neale B	UKBB	European	2017	-0.006942	0.001211	9.861e-09	327832	182340	145492	1	risk diff	Neale-B_UKBB_EUR_2017
rs11783247	Time spent watching television	Neale B	UKBB	European	2017	-0.008407	0.001878	7.614e-06	319740	0	319740	1	-	Neale-B_UKBB_EUR_2017
rs11783247	Worrier or anxious feelings	Neale B	UKBB	European	2017	-0.01188	0.001212	1.115e-22	328717	186559	142158	1	risk diff	Neale-B_UKBB_EUR_2017
rs11783247	Worry too long after embarrassment	Neale B	UKBB	European	2017	-0.008149	0.001236	4.266e-11	323766	154615	169151	1	risk diff	Neale-B_UKBB_EUR_2017
rs901630	Years of education	SSGAC	23722424	European	2013	NA	NA	9.901e-07	101069	-	-	-	-	GRASP
rs901630	Intelligence multi trait analysis	Hill WD	29326435	Mixed	2018	-0.03324	0.002989	1e-28	-	-	-	-	unit increase	NHGRI-EBI_GWAS_Catalog
rs901630	Alcohol intake frequency	Neale B	UKBB	European	2017	0.02194	0.003638	1.625e-09	336965	0	336965	1	-	Neale-B_UKBB_EUR_2017
rs901630	Alcohol intake versus 10 years previously	Neale B	UKBB	European	2017	0.009581	0.001889	3.947e-07	313248	0	313248	1	-	Neale-B_UKBB_EUR_2017
rs901630	Alcohol usually taken with meals	Neale B	UKBB	European	2017	-0.007785	0.001585	9.092e-07	172454	116941	55513	1	risk diff	Neale-B_UKBB_EUR_2017
rs901630	Average weekly champagne plus white wine intake	Neale B	UKBB	European	2017	-0.01106	0.002501	9.82e-06	240864	0	240864	1	-	Neale-B_UKBB_EUR_2017
rs901630	Average weekly red wine intake	Neale B	UKBB	European	2017	-0.01113	0.002466	6.339e-06	241008	0	241008	1	IVNT	Neale-B_UKBB_EUR_2017
rs901630	Exposure to tobacco smoke outside home	Neale B	UKBB	European	2017	0.008014	0.001516	1.256e-07	286550	0	286550	1	-	Neale-B_UKBB_EUR_2017
rs901630	Fed-up feelings	Neale B	UKBB	European	2017	0.006089	0.001236	8.318e-07	330549	134124	196425	1	risk diff	Neale-B_UKBB_EUR_2017
rs901630	Job involves heavy manual or physical work	Neale B	UKBB	European	2017	0.02074	0.002885	6.569e-13	190643	0	190643	1	-	Neale-B_UKBB_EUR_2017
rs901630	Job involves mainly walking or standing	Neale B	UKBB	European	2017	0.0278	0.003667	3.474e-14	190606	0	190606	1	IVNT	Neale-B_UKBB_EUR_2017
rs901630	Job involves shift work	Neale B	UKBB	European	2017	0.01487	0.002738	5.613e-08	190442	0	190442	1	-	Neale-B_UKBB_EUR_2017
rs901630	Mood swings	Neale B	UKBB	European	2017	0.005697	0.001254	5.578e-06	329428	148601	180827	1	risk diff	Neale-B_UKBB_EUR_2017
rs901630	Nervous feelings	Neale B	UKBB	European	2017	0.005384	0.00107	4.834e-07	328725	77767	250958	1	risk diff	Neale-B_UKBB_EUR_2017
rs901630	Number of days or week walked 10+ minutes	Neale B	UKBB	European	2017	0.03044	0.004853	3.575e-10	331654	0	331654	1	-	Neale-B_UKBB_EUR_2017
rs901630	Qualifications: A levels or as levels or equivalent	Neale B	UKBB	European	2017	-0.008574	0.001117	1.693e-14	334070	91710	242360	1	risk diff	Neale-B_UKBB_EUR_2017
rs901630	Qualifications: CSEs or equivalent	Neale B	UKBB	European	2017	0.005341	0.00085	3.316e-10	334070	44362	289708	1	risk diff	Neale-B_UKBB_EUR_2017
rs901630	Qualifications: NVQ or HND or HNC or equivalent	Neale B	UKBB	European	2017	0.004728	0.0009738	1.2e-06	334070	62848	271222	1	risk diff	Neale-B_UKBB_EUR_2017
rs901630	Qualifications: O levels or GCSEs or equivalent	Neale B	UKBB	European	2017	-0.006257	0.001247	5.279e-07	334070	159730	174340	1	risk diff	Neale-B_UKBB_EUR_2017
rs901630	Qualifications: college or university degree	Neale B	UKBB	European	2017	-0.01415	0.001166	6.859e-34	334070	106305	227765	1	risk diff	Neale-B_UKBB_EUR_2017
rs901630	Qualifications: none	Neale B	UKBB	European	2017	0.007384	0.0009452	5.631e-15	334070	57567	276503	1	risk diff	Neale-B_UKBB_EUR_2017
rs901630	Time spent using computer	Neale B	UKBB	European	2017	-0.01445	0.002202	5.301e-11	261987	0	261987	1	-	Neale-B_UKBB_EUR_2017
rs901630	Time spent watching television	Neale B	UKBB	European	2017	0.01243	0.001914	8.358e-11	319740	0	319740	1	-	Neale-B_UKBB_EUR_2017
rs901630	Years of educational attainment in females	SSGAC	27225129	European	2016	-0.025	0.003	5.721e-13	181443	0	181443	62	years	SSGAC_EduYears-F_EUR_2016
rs901630	Years of educational attainment in males	SSGAC	27225129	European	2016	-0.025	0.004	6.693e-11	147474	0	147474	6	years	SSGAC_EduYears-M_EUR_2016
rs901630	Years of educational attainment	SSGAC	23722424	European	2013	-0.02	0.004	9.901e-07	101069	0	101069	42	years	SSGAC_EduYears_EUR_2013
rs901630	Years of educational attainment	SSGAC	27225129	European	2016	-0.024	0.003	1.583e-20	328917	0	328917	64	years	SSGAC_EduYears_EUR_2016
rs901630	Intelligence	Sniekers S	28530673	European	2017	-0.02446	0.005175	2.286e-06	78308	0	78308	13	-	Sniekers-S_Intelligence_EUR_2017
rs11855853	Qualifications: college or university degree	Neale B	UKBB	European	2017	-0.006899	0.001286	8.175e-08	334070	106305	227765	1	risk diff	Neale-B_UKBB_EUR_2017
rs11855853	Qualifications: none	Neale B	UKBB	European	2017	0.005535	0.001043	1.113e-07	334070	57567	276503	1	risk diff	Neale-B_UKBB_EUR_2017
rs11855853	Years of educational attainment	SSGAC	27225129	European	2016	-0.015	0.003	3.021e-07	328917	0	328917	64	years	SSGAC_EduYears_EUR_2016
rs1000096	Eosinophil count	Astle W	27863252	European	2016	-0.01969	0.003656	7.183e-08	173480	0	173480	2	-	Astle-W_Blood-Cell-Traits_EUR_2016
rs1000096	Eosinophil percentage of granulocytes	Astle W	27863252	European	2016	-0.02172	0.003667	3.158e-09	173480	0	173480	2	-	Astle-W_Blood-Cell-Traits_EUR_2016
rs1000096	Eosinophil percentage of white cells	Astle W	27863252	European	2016	-0.02661	0.003652	3.177e-13	173480	0	173480	2	-	Astle-W_Blood-Cell-Traits_EUR_2016
rs1000096	Alcohol intake frequency	Neale B	UKBB	European	2017	-0.01724	0.003656	2.417e-06	336965	0	336965	1	-	Neale-B_UKBB_EUR_2017
rs1000096	Qualifications: college or university degree	Neale B	UKBB	European	2017	0.005623	0.001172	1.611e-06	334070	106305	227765	1	risk diff	Neale-B_UKBB_EUR_2017
rs10878946	Past tobacco smoking	Neale B	UKBB	European	2017	-0.01799	0.00355	4.007e-07	310749	0	310749	1	-	Neale-B_UKBB_EUR_2017
rs7640424	Qualifications: A levels or as levels or equivalent	Neale B	UKBB	European	2017	-0.005453	0.001179	3.754e-06	334070	91710	242360	1	risk diff	Neale-B_UKBB_EUR_2017
rs7640424	Years of educational attainment	SSGAC	27225129	European	2016	-0.013	0.003	1.044e-06	328917	0	328917	64	years	SSGAC_EduYears_EUR_2016
rs7948120	Sleep duration	Neale B	UKBB	European	2017	-0.01042	0.002152	1.283e-06	335410	0	335410	1	-	Neale-B_UKBB_EUR_2017
rs1700137	Irritability	Neale B	UKBB	European	2017	0.005875	0.001215	1.335e-06	322668	90282	232386	1	risk diff	Neale-B_UKBB_EUR_2017
rs2653365	Daytime dozing or sleeping	Neale B	UKBB	European	2017	0.009218	0.00159	6.733e-09	336082	0	336082	1	IVNT	Neale-B_UKBB_EUR_2017
rs7147503	Corneal astigmatism	Lopes MC	23322567	European	2013	0.051	0.01117	5e-06	-	-	-	-	unit increase	NHGRI-EBI_GWAS_Catalog
rs6442101	Qualifications: college or university degree	Neale B	UKBB	European	2017	-0.006008	0.001221	8.647e-07	334070	106305	227765	1	risk diff	Neale-B_UKBB_EUR_2017
rs8070454	Eosinophil percentage of granulocytes	Astle W	27863252	European	2016	0.0378	0.003653	4.345e-25	173480	0	173480	2	-	Astle-W_Blood-Cell-Traits_EUR_2016
rs8070454	Eosinophil percentage of white cells	Astle W	27863252	European	2016	0.02171	0.003637	2.39e-09	173480	0	173480	2	-	Astle-W_Blood-Cell-Traits_EUR_2016
rs8070454	Allergic disease	Ferreira M	29083406	European	2017	-0.0388	0.0058	2.967e-11	360838	180129	180709	13	log OR	Ferreira-M_Allergic-Disease_EUR_2017
rs8070454	Asthma	GABRIEL	20860503	European	2010	-0.1054	0.02037	2.279e-07	26475	10365	16110	24	log OR	GABRIEL_Asthma_EUR_2010
rs8070454	Asthma	GABRIEL	20860503	European	2010	NA	NA	2.28e-07	26475	-	-	-	-	GRASP
rs8070454	Asthma childhood and later onset	GABRIEL	20860503	European	2010	NA	NA	1.99e-06	26475	-	-	-	-	GRASP
rs8070454	Asthma childhood later and unknown onset and severe and industrial asthma	GABRIEL	20860503	European	2010	NA	NA	2.28e-07	26475	-	-	-	-	GRASP
rs8070454	Asthma childhood later and unknown onset and severe asthma	GABRIEL	20860503	European	2010	NA	NA	3.29e-07	26475	-	-	-	-	GRASP
rs8070454	Asthma childhood onset	GABRIEL	20860503	European	2010	NA	NA	6.6e-08	26475	-	-	-	-	GRASP
rs8070454	Asthma	Neale B	UKBB	European	2017	-0.006268	0.000798	4.034e-15	336782	38791	297991	1	risk diff	Neale-B_UKBB_EUR_2017
rs8070454	Asthma	TAGC	29273806	European	2018	-0.1057	0.01273	1.04e-16	127669	19954	107715	56	log OR	TAGC_Asthma_EUR_2018
rs8070454	Asthma	TAGC	29273806	Mixed	2018	-0.09901	0.01191	9.29e-17	142486	23948	118538	66	log OR	TAGC_Asthma_Mixed_2018
rs7924371	Malaise and fatigue	Neale B	UKBB	European	2017	0.0004572	9.212e-05	6.954e-07	337199	477	336722	1	risk diff	Neale-B_UKBB_EUR_2017
rs1712517	Migraine without aura	Freilinger T	22683712	European	2012	NA	NA	3.59e-06	6906	-	-	-	-	GRASP
rs1712517	Migraine	Freilinger T	22683712	European	2012	0.1222	0.02753	9e-06	-	-	-	-	log OR	NHGRI-EBI_GWAS_Catalog
rs13021737	Past tobacco smoking	Neale B	UKBB	European	2017	0.02006	0.004193	1.707e-06	310749	0	310749	1	-	Neale-B_UKBB_EUR_2017
rs7899106	Irritability	Neale B	UKBB	European	2017	0.01248	0.002553	1.019e-06	322668	90282	232386	1	risk diff	Neale-B_UKBB_EUR_2017
rs2304607	Irritability	Neale B	UKBB	European	2017	0.008358	0.001643	3.633e-07	322668	90282	232386	1	risk diff	Neale-B_UKBB_EUR_2017
rs2304607	Qualifications: college or university degree	Neale B	UKBB	European	2017	0.01006	0.001676	2e-09	334070	106305	227765	1	risk diff	Neale-B_UKBB_EUR_2017
rs1942866	Worrier or anxious feelings	Neale B	UKBB	European	2017	-0.006165	0.001248	7.782e-07	328717	186559	142158	1	risk diff	Neale-B_UKBB_EUR_2017
rs7187776	Years of education	SSGAC	23722424	European	2013	NA	NA	3.024e-07	101069	-	-	-	-	GRASP
rs7187776	Alcohol intake frequency	Neale B	UKBB	European	2017	-0.03251	0.003618	2.54e-19	336965	0	336965	1	-	Neale-B_UKBB_EUR_2017
rs7187776	Qualifications: college or university degree	Neale B	UKBB	European	2017	0.007948	0.001159	7.118e-12	334070	106305	227765	1	risk diff	Neale-B_UKBB_EUR_2017
rs7187776	Qualifications: none	Neale B	UKBB	European	2017	-0.005083	0.00094	6.388e-08	334070	57567	276503	1	risk diff	Neale-B_UKBB_EUR_2017
rs7187776	Types of physical activity in last 4 weeks: light diy	Neale B	UKBB	European	2017	0.009036	0.001238	2.854e-13	335599	175376	160223	1	risk diff	Neale-B_UKBB_EUR_2017
rs7187776	Years of educational attainment in females	SSGAC	27225129	European	2016	0.016	0.003	4.197e-06	181443	0	181443	62	years	SSGAC_EduYears-F_EUR_2016
rs7187776	Years of educational attainment	SSGAC	23722424	European	2013	0.021	0.004	3.024e-07	101069	0	101069	42	years	SSGAC_EduYears_EUR_2013
rs7187776	Years of educational attainment	SSGAC	27225129	European	2016	0.014	0.003	1.418e-08	328917	0	328917	64	years	SSGAC_EduYears_EUR_2016
rs7187776	Intelligence	Sniekers S	28530673	European	2017	0.03016	0.005605	7.422e-08	78308	0	78308	13	-	Sniekers-S_Intelligence_EUR_2017
rs2820311	Daytime dozing or sleeping	Neale B	UKBB	European	2017	-0.006423	0.00127	4.22e-07	336082	0	336082	1	IVNT	Neale-B_UKBB_EUR_2017
rs2820311	Frequency of tiredness or lethargy in last 2 weeks	Neale B	UKBB	European	2017	-0.01017	0.002149	2.207e-06	327528	0	327528	1	-	Neale-B_UKBB_EUR_2017
rs2820311	Job involves heavy manual or physical work	Neale B	UKBB	European	2017	-0.015	0.002986	5.073e-07	190643	0	190643	1	-	Neale-B_UKBB_EUR_2017
rs2820311	Qualifications: college or university degree	Neale B	UKBB	European	2017	0.006038	0.001203	5.252e-07	334070	106305	227765	1	risk diff	Neale-B_UKBB_EUR_2017
rs2820311	Qualifications: other professional qualifications	Neale B	UKBB	European	2017	0.006058	0.001176	2.569e-07	334070	97524	236546	1	risk diff	Neale-B_UKBB_EUR_2017
rs2820311	Sleeplessness or insomnia	Neale B	UKBB	European	2017	-0.009205	0.00184	5.689e-07	336965	0	336965	1	-	Neale-B_UKBB_EUR_2017
rs12420725	Eosinophil count	Astle W	27863252	European	2016	-0.0466	0.007694	1.391e-09	173480	0	173480	2	-	Astle-W_Blood-Cell-Traits_EUR_2016
rs12420725	Eosinophil percentage of granulocytes	Astle W	27863252	European	2016	-0.0396	0.007721	2.903e-07	173480	0	173480	2	-	Astle-W_Blood-Cell-Traits_EUR_2016
rs12420725	Eosinophil percentage of white cells	Astle W	27863252	European	2016	-0.04177	0.007687	5.526e-08	173480	0	173480	2	-	Astle-W_Blood-Cell-Traits_EUR_2016
rs8097544	Maternal smoking around birth	Neale B	UKBB	European	2017	-0.008637	0.001719	5.046e-07	289727	88601	201126	1	risk diff	Neale-B_UKBB_EUR_2017
rs868554	Alcohol intake frequency	Neale B	UKBB	European	2017	-0.02453	0.004189	4.771e-09	336965	0	336965	1	-	Neale-B_UKBB_EUR_2017
rs1000940	Nervous feelings	Neale B	UKBB	European	2017	-0.006218	0.001141	5.062e-08	328725	77767	250958	1	risk diff	Neale-B_UKBB_EUR_2017
rs273504	Qualifications: college or university degree	Neale B	UKBB	European	2017	0.006087	0.001154	1.32e-07	334070	106305	227765	1	risk diff	Neale-B_UKBB_EUR_2017
rs273504	Time spent watching television	Neale B	UKBB	European	2017	-0.009303	0.001893	8.94e-07	319740	0	319740	1	-	Neale-B_UKBB_EUR_2017
rs39654	Frequency of tiredness or lethargy in last 2 weeks	Neale B	UKBB	European	2017	0.01226	0.002044	2.001e-09	327528	0	327528	1	-	Neale-B_UKBB_EUR_2017
rs39654	Seen doctor for nerves, anxiety, tension or depression	Neale B	UKBB	European	2017	0.005305	0.001152	4.158e-06	335108	115328	219780	1	risk diff	Neale-B_UKBB_EUR_2017
rs12044597	Time spent using computer	Neale B	UKBB	European	2017	-0.01185	0.002153	3.658e-08	261987	0	261987	1	-	Neale-B_UKBB_EUR_2017
rs4673553	Eosinophil percentage of white cells	Astle W	27863252	European	2016	0.01662	0.003598	3.839e-06	173480	0	173480	2	-	Astle-W_Blood-Cell-Traits_EUR_2016
rs13321566	Qualifications: college or university degree	Neale B	UKBB	European	2017	0.006738	0.001516	8.782e-06	334070	106305	227765	1	risk diff	Neale-B_UKBB_EUR_2017
rs13321566	Years of educational attainment in females	SSGAC	27225129	European	2016	0.022	0.004	2.72e-07	181443	0	181443	62	years	SSGAC_EduYears-F_EUR_2016
rs13321566	Years of educational attainment	SSGAC	27225129	European	2016	0.016	0.003	1.3e-06	328917	0	328917	64	years	SSGAC_EduYears_EUR_2016
rs7217226	Schizophrenia	PGC	25056061	Mixed	2014	-0.0618	0.0111	2.962e-08	82315	35476	46839	49	log OR	PGC_Schizophrenia_Mixed_2014
rs7777102	Eosinophil percentage of granulocytes	Astle W	27863252	European	2016	-0.02531	0.005292	1.726e-06	173480	0	173480	2	-	Astle-W_Blood-Cell-Traits_EUR_2016
rs7777102	Habitual caffeine consumption	Cornelis MC	21490707	European	2011	NA	NA	4.27e-06	47431	-	-	-	-	GRASP
rs7777102	Alcohol intake frequency	Neale B	UKBB	European	2017	0.02432	0.005242	3.483e-06	336965	0	336965	1	-	Neale-B_UKBB_EUR_2017
rs2842385	Cognitive function	Davies G	25644384	European	2015	NA	NA	8e-06	-	-	-	-	-	NHGRI-EBI_GWAS_Catalog
rs2842385	Nervous feelings	Neale B	UKBB	European	2017	0.006202	0.001308	2.119e-06	328725	77767	250958	1	risk diff	Neale-B_UKBB_EUR_2017
rs2842385	Qualifications: A levels or as levels or equivalent	Neale B	UKBB	European	2017	-0.006141	0.001367	7.044e-06	334070	91710	242360	1	risk diff	Neale-B_UKBB_EUR_2017
rs2842385	Qualifications: college or university degree	Neale B	UKBB	European	2017	-0.00872	0.001426	9.663e-10	334070	106305	227765	1	risk diff	Neale-B_UKBB_EUR_2017
rs2842385	Time spent using computer	Neale B	UKBB	European	2017	-0.01538	0.002691	1.094e-08	261987	0	261987	1	-	Neale-B_UKBB_EUR_2017
rs2842385	Types of physical activity in last 4 weeks: light diy	Neale B	UKBB	European	2017	-0.007153	0.001522	2.602e-06	335599	175376	160223	1	risk diff	Neale-B_UKBB_EUR_2017
rs2842385	Years of educational attainment	SSGAC	27225129	European	2016	-0.016	0.003	5.087e-07	328917	0	328917	64	years	SSGAC_EduYears_EUR_2016
rs13207082	Eosinophil count	Astle W	27863252	European	2016	0.05407	0.005692	2.096e-21	173480	0	173480	2	-	Astle-W_Blood-Cell-Traits_EUR_2016
rs13207082	Eosinophil percentage of granulocytes	Astle W	27863252	European	2016	0.03291	0.00571	8.224e-09	173480	0	173480	2	-	Astle-W_Blood-Cell-Traits_EUR_2016
rs13207082	Eosinophil percentage of white cells	Astle W	27863252	European	2016	0.02978	0.005686	1.621e-07	173480	0	173480	2	-	Astle-W_Blood-Cell-Traits_EUR_2016
rs13207082	Asthma	Neale B	UKBB	European	2017	-0.006509	0.001231	1.246e-07	336782	38791	297991	1	risk diff	Neale-B_UKBB_EUR_2017
rs13207082	Frequency of unenthusiasm or disinterest in last 2 weeks	Neale B	UKBB	European	2017	0.01143	0.002313	7.734e-07	326730	0	326730	1	-	Neale-B_UKBB_EUR_2017
rs13207082	Nervous feelings	Neale B	UKBB	European	2017	0.008406	0.001652	3.62e-07	328725	77767	250958	1	risk diff	Neale-B_UKBB_EUR_2017
rs13207082	Number of days or week of moderate physical activity 10+ minutes	Neale B	UKBB	European	2017	0.05026	0.009197	4.62e-08	321309	0	321309	1	-	Neale-B_UKBB_EUR_2017
rs13207082	Seen a psychiatrist for nerves, anxiety, tension or depression	Neale B	UKBB	European	2017	0.006894	0.001223	1.74e-08	335888	38008	297880	1	risk diff	Neale-B_UKBB_EUR_2017
rs13207082	Seen doctor for nerves, anxiety, tension or depression	Neale B	UKBB	European	2017	0.01127	0.001813	5.144e-10	335108	115328	219780	1	risk diff	Neale-B_UKBB_EUR_2017
rs13207082	Schizophrenia	PGC	25056061	Mixed	2014	0.2134	0.0204	1.621e-25	82315	35476	46839	49	log OR	PGC_Schizophrenia_Mixed_2014
rs13207082	Asthma	TAGC	29273806	European	2018	-0.1066	0.0226	2.39e-06	127669	19954	107715	56	log OR	TAGC_Asthma_EUR_2018
rs13207082	Asthma	TAGC	29273806	Mixed	2018	-0.1097	0.02206	6.54e-07	142486	23948	118538	66	log OR	TAGC_Asthma_Mixed_2018
rs9527706	College completion	SSGAC	23722424	European	2013	NA	NA	5.576e-07	101069	-	-	-	-	GRASP
rs9527706	Job involves heavy manual or physical work	Neale B	UKBB	European	2017	-0.01544	0.003174	1.148e-06	190643	0	190643	1	-	Neale-B_UKBB_EUR_2017
rs9527706	Mood swings	Neale B	UKBB	European	2017	-0.006704	0.001377	1.119e-06	329428	148601	180827	1	risk diff	Neale-B_UKBB_EUR_2017
rs9527706	Qualifications: A levels or as levels or equivalent	Neale B	UKBB	European	2017	0.007632	0.001227	4.909e-10	334070	91710	242360	1	risk diff	Neale-B_UKBB_EUR_2017
rs9527706	Qualifications: college or university degree	Neale B	UKBB	European	2017	0.01092	0.001279	1.421e-17	334070	106305	227765	1	risk diff	Neale-B_UKBB_EUR_2017
rs9527706	Qualifications: none	Neale B	UKBB	European	2017	-0.007101	0.001037	7.648e-12	334070	57567	276503	1	risk diff	Neale-B_UKBB_EUR_2017
rs9527706	College completion	SSGAC	23722424	European	2013	0.05449	0.011	5.576e-07	95427	22044	73383	42	log OR	SSGAC_College_EUR_2013
rs9527706	Years of educational attainment in females	SSGAC	27225129	European	2016	0.026	0.004	3.112e-12	181443	0	181443	62	years	SSGAC_EduYears-F_EUR_2016
rs9527706	Years of educational attainment in males	SSGAC	27225129	European	2016	0.02	0.004	1.007e-06	147474	0	147474	6	years	SSGAC_EduYears-M_EUR_2016
rs9527706	Years of educational attainment	SSGAC	27225129	European	2016	0.022	0.003	1.182e-15	328917	0	328917	64	years	SSGAC_EduYears_EUR_2016
rs9827072	Time spent watching television	Neale B	UKBB	European	2017	0.01434	0.003097	3.624e-06	319740	0	319740	1	-	Neale-B_UKBB_EUR_2017
rs7556169	Eosinophil count	Astle W	27863252	European	2016	-0.0208	0.003684	1.633e-08	173480	0	173480	2	-	Astle-W_Blood-Cell-Traits_EUR_2016
rs7556169	Eosinophil percentage of granulocytes	Astle W	27863252	European	2016	-0.02457	0.003696	2.964e-11	173480	0	173480	2	-	Astle-W_Blood-Cell-Traits_EUR_2016
rs7556169	Eosinophil percentage of white cells	Astle W	27863252	European	2016	-0.02742	0.00368	9.308e-14	173480	0	173480	2	-	Astle-W_Blood-Cell-Traits_EUR_2016
rs7556169	Allergic disease	Ferreira M	29083406	European	2017	-0.0348	0.0059	3.193e-09	360838	180129	180709	13	log OR	Ferreira-M_Allergic-Disease_EUR_2017
rs7556169	Asthma	Neale B	UKBB	European	2017	-0.004386	0.0008056	5.189e-08	336782	38791	297991	1	risk diff	Neale-B_UKBB_EUR_2017
rs6968554	Coffee consumption	Cornelis MC	25288136	Mixed	2014	0.2	0.02569	7e-15	-	-	-	-	unit decrease	NHGRI-EBI_GWAS_Catalog
rs6968554	Average weekly beer plus cider intake	Neale B	UKBB	European	2017	0.009515	0.002083	4.907e-06	241447	0	241447	1	-	Neale-B_UKBB_EUR_2017
rs3844598	Allergic disease	Ferreira M	29083406	European	2017	-0.0313	0.0057	4.817e-08	360838	180129	180709	13	log OR	Ferreira-M_Allergic-Disease_EUR_2017
rs1558236	Eosinophil count	Astle W	27863252	European	2016	-0.06129	0.01123	4.841e-08	173480	0	173480	2	-	Astle-W_Blood-Cell-Traits_EUR_2016
rs1558236	Eosinophil percentage of granulocytes	Astle W	27863252	European	2016	-0.05995	0.01126	1.021e-07	173480	0	173480	2	-	Astle-W_Blood-Cell-Traits_EUR_2016
rs1558236	Eosinophil percentage of white cells	Astle W	27863252	European	2016	-0.05612	0.01122	5.645e-07	173480	0	173480	2	-	Astle-W_Blood-Cell-Traits_EUR_2016
rs10850031	Eosinophil count	Astle W	27863252	European	2016	-0.04243	0.003954	7.235e-27	173480	0	173480	2	-	Astle-W_Blood-Cell-Traits_EUR_2016
rs10850031	Eosinophil percentage of granulocytes	Astle W	27863252	European	2016	-0.03208	0.003967	6.063e-16	173480	0	173480	2	-	Astle-W_Blood-Cell-Traits_EUR_2016
rs10850031	Eosinophil percentage of white cells	Astle W	27863252	European	2016	-0.0321	0.003951	4.431e-16	173480	0	173480	2	-	Astle-W_Blood-Cell-Traits_EUR_2016
rs6490055	Eosinophil count	Astle W	27863252	European	2016	0.05166	0.004204	1.036e-34	173480	0	173480	2	-	Astle-W_Blood-Cell-Traits_EUR_2016
rs6490055	Eosinophil percentage of granulocytes	Astle W	27863252	European	2016	0.04389	0.004218	2.369e-25	173480	0	173480	2	-	Astle-W_Blood-Cell-Traits_EUR_2016
rs6490055	Eosinophil percentage of white cells	Astle W	27863252	European	2016	0.04343	0.0042	4.596e-25	173480	0	173480	2	-	Astle-W_Blood-Cell-Traits_EUR_2016
rs181732	Schizophrenia	PGC	25056061	Mixed	2014	-0.0488	0.0109	7.697e-06	82315	35476	46839	49	log OR	PGC_Schizophrenia_Mixed_2014
rs143384	Qualifications: A levels or as levels or equivalent	Neale B	UKBB	European	2017	0.005963	0.001112	8.123e-08	334070	91710	242360	1	risk diff	Neale-B_UKBB_EUR_2017
rs4916661	Alcohol intake frequency	Neale B	UKBB	European	2017	-0.01842	0.0037	6.414e-07	336965	0	336965	1	-	Neale-B_UKBB_EUR_2017
rs4916661	Years of educational attainment	SSGAC	27225129	European	2016	0.011	0.003	7.05e-06	328917	0	328917	64	years	SSGAC_EduYears_EUR_2016
rs12369009	Eosinophil count	Astle W	27863252	European	2016	-0.05166	0.004412	1.163e-31	173480	0	173480	2	-	Astle-W_Blood-Cell-Traits_EUR_2016
rs12369009	Eosinophil percentage of granulocytes	Astle W	27863252	European	2016	-0.03796	0.004428	1.004e-17	173480	0	173480	2	-	Astle-W_Blood-Cell-Traits_EUR_2016
rs12369009	Eosinophil percentage of white cells	Astle W	27863252	European	2016	-0.03781	0.004409	9.821e-18	173480	0	173480	2	-	Astle-W_Blood-Cell-Traits_EUR_2016
rs12369009	Fed-up feelings	Neale B	UKBB	European	2017	0.006865	0.001494	4.334e-06	330549	134124	196425	1	risk diff	Neale-B_UKBB_EUR_2017
rs12577642	Types of physical activity in last 4 weeks: walking for pleasure	Neale B	UKBB	European	2017	0.005235	0.001175	8.387e-06	335599	241930	93669	1	risk diff	Neale-B_UKBB_EUR_2017
rs2534760	Sleep duration	Neale B	UKBB	European	2017	0.01193	0.002072	8.551e-09	335410	0	335410	1	-	Neale-B_UKBB_EUR_2017
rs11039014	Fed-up feelings	Neale B	UKBB	European	2017	0.007792	0.001422	4.297e-08	330549	134124	196425	1	risk diff	Neale-B_UKBB_EUR_2017
rs12637576	Eosinophil count	Astle W	27863252	European	2016	-0.01686	0.003679	4.617e-06	173480	0	173480	2	-	Astle-W_Blood-Cell-Traits_EUR_2016
rs12637576	Eosinophil percentage of white cells	Astle W	27863252	European	2016	-0.01718	0.003676	2.951e-06	173480	0	173480	2	-	Astle-W_Blood-Cell-Traits_EUR_2016
rs12637576	Frequency of tiredness or lethargy in last 2 weeks	Neale B	UKBB	European	2017	0.01296	0.002097	6.387e-10	327528	0	327528	1	-	Neale-B_UKBB_EUR_2017
rs12637576	Irritability	Neale B	UKBB	European	2017	0.00653	0.001151	1.405e-08	322668	90282	232386	1	risk diff	Neale-B_UKBB_EUR_2017
rs12637576	Sleeplessness or insomnia	Neale B	UKBB	European	2017	0.008334	0.001796	3.467e-06	336965	0	336965	1	-	Neale-B_UKBB_EUR_2017
rs919433	Schizophrenia	PGC	25056061	Mixed	2014	-0.0587	0.011	9.063e-08	82315	35476	46839	49	log OR	PGC_Schizophrenia_Mixed_2014
rs10838852	Insomnia	Hammerschlag AR	28604731	European	2017	0.04509	0.009455	1.856e-06	113006	32384	80622	1	log OR	Hammerschlag-AR_Insomnia_EUR_2017
rs3809272	Eosinophil count	Astle W	27863252	European	2016	-0.06055	0.003873	4.298e-55	173480	0	173480	2	-	Astle-W_Blood-Cell-Traits_EUR_2016
rs3809272	Eosinophil percentage of granulocytes	Astle W	27863252	European	2016	-0.05066	0.003887	7.936e-39	173480	0	173480	2	-	Astle-W_Blood-Cell-Traits_EUR_2016
rs3809272	Eosinophil percentage of white cells	Astle W	27863252	European	2016	-0.04821	0.00387	1.247e-35	173480	0	173480	2	-	Astle-W_Blood-Cell-Traits_EUR_2016
rs993954	Alcohol intake frequency	Neale B	UKBB	European	2017	0.01687	0.003627	3.296e-06	336965	0	336965	1	-	Neale-B_UKBB_EUR_2017
rs1564981	Lumbar spine bone mineral density in females	GEFOS	22504420	Mixed	2012	NA	NA	2.499e-07	21720	0	21720	13	g/cm2	GEFOS_LSBMD-F_Mixed_2012
rs1564981	Lumber spine bone mineral density	GEFOS	26367794	European	2015	0.04411	0.008721	7.95e-07	28498	0	28498	12	Z-score	GEFOS_LSBMD_EUR_2015
rs1564981	Lumbar spine bone mineral density	GEFOS	22504420	Mixed	2012	NA	NA	3.347e-08	31800	0	31800	16	g/cm2	GEFOS_LSBMD_Mixed_2012
rs1564981	Lumbar spine areal bone mineral density	Paternoster L	23437003	European	2013	NA	NA	1.9e-10	2878	-	-	-	-	GRASP
rs1564981	Lumbar spine bone mineral density	GEFOS	22504420	Mixed	2012	NA	NA	1.95e-10	32961	-	-	-	-	GRASP
rs1564981	Bone mineral density	GEFOS	22504420	Mixed	2012	-0.04	0.006288	2e-10	-	-	-	-	unit decrease	NHGRI-EBI_GWAS_Catalog
rs10955841	Qualifications: college or university degree	Neale B	UKBB	European	2017	0.006453	0.001213	1.034e-07	334070	106305	227765	1	risk diff	Neale-B_UKBB_EUR_2017
rs10955841	Qualifications: none	Neale B	UKBB	European	2017	-0.004348	0.0009833	9.773e-06	334070	57567	276503	1	risk diff	Neale-B_UKBB_EUR_2017
rs3829849	Eye problems or disorders: glaucoma	Neale B	UKBB	European	2017	-0.005546	0.0009074	9.832e-10	108817	4758	104059	1	risk diff	Neale-B_UKBB_EUR_2017
rs3829849	Self-reported glaucoma	Neale B	UKBB	European	2017	-0.001425	0.0002573	3.056e-08	337159	3536	333623	1	risk diff	Neale-B_UKBB_EUR_2017
rs4671358	Qualifications: college or university degree	Neale B	UKBB	European	2017	-0.005946	0.00116	2.992e-07	334070	106305	227765	1	risk diff	Neale-B_UKBB_EUR_2017
rs316611	Eosinophil percentage of granulocytes	Astle W	27863252	European	2016	0.02047	0.004141	7.638e-07	173480	0	173480	2	-	Astle-W_Blood-Cell-Traits_EUR_2016
rs903959	Alcohol intake frequency	Neale B	UKBB	European	2017	0.02166	0.003633	2.494e-09	336965	0	336965	1	-	Neale-B_UKBB_EUR_2017
rs903959	Job involves heavy manual or physical work	Neale B	UKBB	European	2017	0.01296	0.002886	7.092e-06	190643	0	190643	1	-	Neale-B_UKBB_EUR_2017
rs903959	Qualifications: college or university degree	Neale B	UKBB	European	2017	-0.007821	0.001164	1.859e-11	334070	106305	227765	1	risk diff	Neale-B_UKBB_EUR_2017
rs903959	Years of educational attainment in females	SSGAC	27225129	European	2016	-0.021	0.003	3.571e-10	181443	0	181443	62	years	SSGAC_EduYears-F_EUR_2016
rs903959	Years of educational attainment	SSGAC	27225129	European	2016	-0.016	0.003	3.348e-10	328917	0	328917	64	years	SSGAC_EduYears_EUR_2016
rs9475173	Daytime dozing or sleeping	Neale B	UKBB	European	2017	0.005769	0.001276	6.121e-06	336082	0	336082	1	IVNT	Neale-B_UKBB_EUR_2017
rs7006629	Qualifications: college or university degree	Neale B	UKBB	European	2017	0.005403	0.001139	2.096e-06	334070	106305	227765	1	risk diff	Neale-B_UKBB_EUR_2017
rs849135	Asthma	Neale B	UKBB	European	2017	-0.004388	0.0007776	1.674e-08	336782	38791	297991	1	risk diff	Neale-B_UKBB_EUR_2017
rs1371108	Worry too long after embarrassment	Neale B	UKBB	European	2017	-0.006219	0.00132	2.48e-06	323766	154615	169151	1	risk diff	Neale-B_UKBB_EUR_2017
rs1003081	Sensitivity or hurt feelings	Neale B	UKBB	European	2017	0.005737	0.001213	2.242e-06	327832	182340	145492	1	risk diff	Neale-B_UKBB_EUR_2017
rs4653017	Eosinophil percentage of granulocytes	Astle W	27863252	European	2016	0.0174	0.003871	6.977e-06	173480	0	173480	2	-	Astle-W_Blood-Cell-Traits_EUR_2016
rs4653017	Eosinophil percentage of white cells	Astle W	27863252	European	2016	0.01705	0.003854	9.639e-06	173480	0	173480	2	-	Astle-W_Blood-Cell-Traits_EUR_2016
rs4653017	Ever smoked	Neale B	UKBB	European	2017	-0.006698	0.001282	1.733e-07	336067	202585	133482	1	risk diff	Neale-B_UKBB_EUR_2017
rs4653017	Past tobacco smoking	Neale B	UKBB	European	2017	0.01777	0.003412	1.914e-07	310749	0	310749	1	-	Neale-B_UKBB_EUR_2017
rs1941697	Frequency of depressed mood in last 2 weeks	Neale B	UKBB	European	2017	-0.006697	0.001502	8.232e-06	323267	0	323267	1	-	Neale-B_UKBB_EUR_2017
rs3922853	Qualifications: A levels or as levels or equivalent	Neale B	UKBB	European	2017	0.006996	0.001438	1.139e-06	334070	91710	242360	1	risk diff	Neale-B_UKBB_EUR_2017
rs3922853	Qualifications: O levels or GCSEs or equivalent	Neale B	UKBB	European	2017	0.007139	0.001605	8.635e-06	334070	159730	174340	1	risk diff	Neale-B_UKBB_EUR_2017
rs10797115	Qualifications: college or university degree	Neale B	UKBB	European	2017	0.006757	0.001146	3.694e-09	334070	106305	227765	1	risk diff	Neale-B_UKBB_EUR_2017
rs10797115	Time spent watching television	Neale B	UKBB	European	2017	-0.009102	0.001881	1.304e-06	319740	0	319740	1	-	Neale-B_UKBB_EUR_2017
rs6711584	Alcohol intake versus 10 years previously	Neale B	UKBB	European	2017	0.01096	0.00186	3.749e-09	313248	0	313248	1	-	Neale-B_UKBB_EUR_2017
rs6711584	Daytime dozing or sleeping	Neale B	UKBB	European	2017	0.005691	0.001211	2.598e-06	336082	0	336082	1	IVNT	Neale-B_UKBB_EUR_2017
rs6711584	Ever smoked	Neale B	UKBB	European	2017	0.005459	0.001198	5.244e-06	336067	202585	133482	1	risk diff	Neale-B_UKBB_EUR_2017
rs6711584	Past tobacco smoking	Neale B	UKBB	European	2017	-0.01759	0.003193	3.593e-08	310749	0	310749	1	-	Neale-B_UKBB_EUR_2017
rs6711584	Qualifications: college or university degree	Neale B	UKBB	European	2017	-0.005486	0.001148	1.762e-06	334070	106305	227765	1	risk diff	Neale-B_UKBB_EUR_2017
rs6711584	Time spent watching television	Neale B	UKBB	European	2017	0.01017	0.001883	6.686e-08	319740	0	319740	1	-	Neale-B_UKBB_EUR_2017
rs159032	Worry too long after embarrassment	Neale B	UKBB	European	2017	0.006405	0.001424	6.894e-06	323766	154615	169151	1	risk diff	Neale-B_UKBB_EUR_2017
rs799449	Alcohol intake frequency	Neale B	UKBB	European	2017	-0.01649	0.003589	4.356e-06	336965	0	336965	1	-	Neale-B_UKBB_EUR_2017
rs799449	Years of educational attainment	SSGAC	27225129	European	2016	0.011	0.002	4.694e-06	328917	0	328917	64	years	SSGAC_EduYears_EUR_2016
rs2163188	Alcohol usually taken with meals	Neale B	UKBB	European	2017	-0.007175	0.001552	3.792e-06	172454	116941	55513	1	risk diff	Neale-B_UKBB_EUR_2017
rs2163188	Average weekly beer plus cider intake	Neale B	UKBB	European	2017	0.0101	0.002004	4.715e-07	241447	0	241447	1	-	Neale-B_UKBB_EUR_2017
rs2163188	Average weekly red wine intake	Neale B	UKBB	European	2017	-0.01195	0.002411	7.266e-07	241008	0	241008	1	IVNT	Neale-B_UKBB_EUR_2017
rs2163188	Qualifications: A levels or as levels or equivalent	Neale B	UKBB	European	2017	-0.005726	0.001093	1.621e-07	334070	91710	242360	1	risk diff	Neale-B_UKBB_EUR_2017
rs2163188	Qualifications: college or university degree	Neale B	UKBB	European	2017	-0.005926	0.00114	2.033e-07	334070	106305	227765	1	risk diff	Neale-B_UKBB_EUR_2017
rs2163188	Qualifications: none	Neale B	UKBB	European	2017	0.006274	0.0009245	1.149e-11	334070	57567	276503	1	risk diff	Neale-B_UKBB_EUR_2017
rs2163188	Years of educational attainment in males	SSGAC	27225129	European	2016	-0.02	0.004	1.221e-07	147474	0	147474	6	years	SSGAC_EduYears-M_EUR_2016
rs2163188	Years of educational attainment	SSGAC	27225129	European	2016	-0.014	0.002	2.725e-08	328917	0	328917	64	years	SSGAC_EduYears_EUR_2016
rs12574668	Schizophrenia	Rietschel	21747397	European	2011	NA	NA	1.02e-08	4883	-	-	-	-	GRASP
rs12574668	Schizophrenia	PGC	25056061	Mixed	2014	0.0884	0.0142	5.19e-10	82315	35476	46839	49	log OR	PGC_Schizophrenia_Mixed_2014
rs3849570	Fed-up feelings	Neale B	UKBB	European	2017	0.006444	0.001266	3.582e-07	330549	134124	196425	1	risk diff	Neale-B_UKBB_EUR_2017
rs3849570	Sensitivity or hurt feelings	Neale B	UKBB	European	2017	0.005652	0.001263	7.658e-06	327832	182340	145492	1	risk diff	Neale-B_UKBB_EUR_2017
rs853679	Eosinophil count	Astle W	27863252	European	2016	0.04187	0.004813	3.378e-18	173480	0	173480	2	-	Astle-W_Blood-Cell-Traits_EUR_2016
rs853679	Eosinophil percentage of granulocytes	Astle W	27863252	European	2016	0.02526	0.004828	1.689e-07	173480	0	173480	2	-	Astle-W_Blood-Cell-Traits_EUR_2016
rs853679	Eosinophil percentage of white cells	Astle W	27863252	European	2016	0.02355	0.004808	9.646e-07	173480	0	173480	2	-	Astle-W_Blood-Cell-Traits_EUR_2016
rs853679	Depression	SSGAC	27089181	European	2016	-5.298	0.9947	1e-07	-	-	-	-	Z-score decrease	NHGRI-EBI_GWAS_Catalog
rs853679	Asthma	Neale B	UKBB	European	2017	-0.004937	0.001048	2.474e-06	336782	38791	297991	1	risk diff	Neale-B_UKBB_EUR_2017
rs853679	Ever depressed for a whole week	Neale B	UKBB	European	2017	0.01304	0.002853	4.885e-06	109229	58468	50761	1	risk diff	Neale-B_UKBB_EUR_2017
rs853679	Seen a psychiatrist for nerves, anxiety, tension or depression	Neale B	UKBB	European	2017	0.006101	0.001041	4.676e-09	335888	38008	297880	1	risk diff	Neale-B_UKBB_EUR_2017
rs853679	Seen doctor for nerves, anxiety, tension or depression	Neale B	UKBB	European	2017	0.009137	0.001544	3.266e-09	335108	115328	219780	1	risk diff	Neale-B_UKBB_EUR_2017
rs853679	Schizophrenia	PGC	25056061	Mixed	2014	0.125	0.0155	7.873e-16	82315	35476	46839	49	log OR	PGC_Schizophrenia_Mixed_2014
rs853679	Depressive symptoms	SSGAC	27089181	European	2016	0.023	0.005	6.623e-07	180866	0	180866	3	SD	SSGAC_DS_EUR_2016
rs12705987	Alcohol usually taken with meals	Neale B	UKBB	European	2017	-0.008057	0.001577	3.226e-07	172454	116941	55513	1	risk diff	Neale-B_UKBB_EUR_2017
rs12705987	Irritability	Neale B	UKBB	European	2017	0.005631	0.001135	7.041e-07	322668	90282	232386	1	risk diff	Neale-B_UKBB_EUR_2017
rs9460306	Qualifications: college or university degree	Neale B	UKBB	European	2017	0.01038	0.00204	3.599e-07	334070	106305	227765	1	risk diff	Neale-B_UKBB_EUR_2017
rs1452075	Qualifications: college or university degree	Neale B	UKBB	European	2017	-0.006653	0.001292	2.586e-07	334070	106305	227765	1	risk diff	Neale-B_UKBB_EUR_2017
rs1452075	Time spent using computer	Neale B	UKBB	European	2017	-0.01267	0.002439	2.035e-07	261987	0	261987	1	-	Neale-B_UKBB_EUR_2017
rs4744275	Qualifications: none	Neale B	UKBB	European	2017	0.004856	0.001051	3.826e-06	334070	57567	276503	1	risk diff	Neale-B_UKBB_EUR_2017
rs4841659	Irritability	Neale B	UKBB	European	2017	0.007421	0.001119	3.354e-11	322668	90282	232386	1	risk diff	Neale-B_UKBB_EUR_2017
rs4841659	Nervous feelings	Neale B	UKBB	European	2017	0.005796	0.001048	3.163e-08	328725	77767	250958	1	risk diff	Neale-B_UKBB_EUR_2017
rs4841659	Sleep duration	Neale B	UKBB	European	2017	-0.008447	0.001882	7.168e-06	335410	0	335410	1	-	Neale-B_UKBB_EUR_2017
rs4841659	Worrier or anxious feelings	Neale B	UKBB	European	2017	0.008688	0.001209	6.764e-13	328717	186559	142158	1	risk diff	Neale-B_UKBB_EUR_2017
rs17522122	Cognitive function	Davies G	25644384	European	2015	NA	NA	3e-08	-	-	-	-	-	NHGRI-EBI_GWAS_Catalog
rs17522122	Reason for glasses or contact lenses: for short-sightedness	Neale B	UKBB	European	2017	0.003327	0.0006656	5.774e-07	335700	26943	308757	1	risk diff	Neale-B_UKBB_EUR_2017
rs17522122	Schizophrenia	PGC	25056061	Mixed	2014	-0.0491	0.0107	4.74e-06	82315	35476	46839	49	log OR	PGC_Schizophrenia_Mixed_2014
rs9838283	Eosinophil count	Astle W	27863252	European	2016	-0.02438	0.005517	9.921e-06	173480	0	173480	2	-	Astle-W_Blood-Cell-Traits_EUR_2016
rs9838283	Time spent watching television	Neale B	UKBB	European	2017	-0.0148	0.002886	2.909e-07	319740	0	319740	1	-	Neale-B_UKBB_EUR_2017
rs329651	Worrier or anxious feelings	Neale B	UKBB	European	2017	0.007603	0.001524	6.101e-07	328717	186559	142158	1	risk diff	Neale-B_UKBB_EUR_2017
rs900144	Nervous feelings	Neale B	UKBB	European	2017	-0.005043	0.001054	1.722e-06	328725	77767	250958	1	risk diff	Neale-B_UKBB_EUR_2017
rs900144	Worry too long after embarrassment	Neale B	UKBB	European	2017	-0.01145	0.00124	2.714e-20	323766	154615	169151	1	risk diff	Neale-B_UKBB_EUR_2017
rs1451533	Time spent watching television	Neale B	UKBB	European	2017	-0.01002	0.002112	2.061e-06	319740	0	319740	1	-	Neale-B_UKBB_EUR_2017
rs1899951	Eosinophil count	Astle W	27863252	European	2016	0.02463	0.005454	6.283e-06	173480	0	173480	2	-	Astle-W_Blood-Cell-Traits_EUR_2016
rs1899951	Eosinophil percentage of white cells	Astle W	27863252	European	2016	0.02439	0.005449	7.576e-06	173480	0	173480	2	-	Astle-W_Blood-Cell-Traits_EUR_2016
rs2170382	Sleeplessness or insomnia	Neale B	UKBB	European	2017	-0.01272	0.002741	3.433e-06	336965	0	336965	1	-	Neale-B_UKBB_EUR_2017
rs3800229	Number of days or week of vigorous physical activity 10+ minutes	Neale B	UKBB	European	2017	0.02449	0.00536	4.888e-06	321533	0	321533	1	-	Neale-B_UKBB_EUR_2017
rs3800229	Qualifications: college or university degree	Neale B	UKBB	European	2017	-0.006326	0.001266	5.814e-07	334070	106305	227765	1	risk diff	Neale-B_UKBB_EUR_2017
rs3800229	Qualifications: none	Neale B	UKBB	European	2017	0.005058	0.001026	8.283e-07	334070	57567	276503	1	risk diff	Neale-B_UKBB_EUR_2017
rs3800229	Schizophrenia	PGC	25056061	Mixed	2014	0.0613	0.0115	1.09e-07	82315	35476	46839	49	log OR	PGC_Schizophrenia_Mixed_2014
rs3800229	Intelligence	Sniekers S	28530673	European	2017	-0.03475	0.0056	5.446e-10	78308	0	78308	13	-	Sniekers-S_Intelligence_EUR_2017
rs12602912	Eosinophil count	Astle W	27863252	European	2016	-0.03851	0.00448	8.18e-18	173480	0	173480	2	-	Astle-W_Blood-Cell-Traits_EUR_2016
rs12602912	Eosinophil percentage of granulocytes	Astle W	27863252	European	2016	-0.03599	0.004496	1.191e-15	173480	0	173480	2	-	Astle-W_Blood-Cell-Traits_EUR_2016
rs12602912	Eosinophil percentage of white cells	Astle W	27863252	European	2016	-0.03714	0.004475	1.039e-16	173480	0	173480	2	-	Astle-W_Blood-Cell-Traits_EUR_2016
rs7827182	Eosinophil percentage of granulocytes	Astle W	27863252	European	2016	0.01588	0.00357	8.674e-06	173480	0	173480	2	-	Astle-W_Blood-Cell-Traits_EUR_2016
rs7827182	Eosinophil percentage of white cells	Astle W	27863252	European	2016	0.01582	0.003553	8.538e-06	173480	0	173480	2	-	Astle-W_Blood-Cell-Traits_EUR_2016
rs7827182	Average weekly beer plus cider intake	Neale B	UKBB	European	2017	-0.009458	0.002004	2.368e-06	241447	0	241447	1	-	Neale-B_UKBB_EUR_2017
rs7827182	Fed-up feelings	Neale B	UKBB	European	2017	-0.006658	0.001208	3.543e-08	330549	134124	196425	1	risk diff	Neale-B_UKBB_EUR_2017
rs7827182	Irritability	Neale B	UKBB	European	2017	-0.008098	0.001117	4.092e-13	322668	90282	232386	1	risk diff	Neale-B_UKBB_EUR_2017
rs7827182	Miserableness	Neale B	UKBB	European	2017	-0.007237	0.001205	1.892e-09	331856	141755	190101	1	risk diff	Neale-B_UKBB_EUR_2017
rs7827182	Mood swings	Neale B	UKBB	European	2017	-0.00556	0.001226	5.791e-06	329428	148601	180827	1	risk diff	Neale-B_UKBB_EUR_2017
rs7827182	Nervous feelings	Neale B	UKBB	European	2017	-0.007897	0.001046	4.283e-14	328725	77767	250958	1	risk diff	Neale-B_UKBB_EUR_2017
rs7827182	Sensitivity or hurt feelings	Neale B	UKBB	European	2017	-0.00638	0.001205	1.205e-07	327832	182340	145492	1	risk diff	Neale-B_UKBB_EUR_2017
rs7827182	Sleep duration	Neale B	UKBB	European	2017	0.008566	0.001878	5.068e-06	335410	0	335410	1	-	Neale-B_UKBB_EUR_2017
rs7827182	Worrier or anxious feelings	Neale B	UKBB	European	2017	-0.009736	0.001207	7.153e-16	328717	186559	142158	1	risk diff	Neale-B_UKBB_EUR_2017
rs7827182	Worry too long after embarrassment	Neale B	UKBB	European	2017	-0.007566	0.00123	7.754e-10	323766	154615	169151	1	risk diff	Neale-B_UKBB_EUR_2017
rs7827182	Schizophrenia	PGC	25056061	Mixed	2014	0.0474	0.0107	9.589e-06	82315	35476	46839	49	log OR	PGC_Schizophrenia_Mixed_2014
rs7865157	Mood swings	Neale B	UKBB	European	2017	-0.008955	0.002015	8.85e-06	329428	148601	180827	1	risk diff	Neale-B_UKBB_EUR_2017
rs7084454	Time spent watching television	Neale B	UKBB	European	2017	0.009014	0.002002	6.734e-06	319740	0	319740	1	-	Neale-B_UKBB_EUR_2017
rs7084454	Types of physical activity in last 4 weeks: none of the above	Neale B	UKBB	European	2017	0.003207	0.000612	1.601e-07	335599	19551	316048	1	risk diff	Neale-B_UKBB_EUR_2017
rs7084454	Types of physical activity in last 4 weeks: walking for pleasure	Neale B	UKBB	European	2017	-0.005537	0.001171	2.278e-06	335599	241930	93669	1	risk diff	Neale-B_UKBB_EUR_2017
rs4981693	Qualifications: A levels or as levels or equivalent	Neale B	UKBB	European	2017	-0.006788	0.001304	1.944e-07	334070	91710	242360	1	risk diff	Neale-B_UKBB_EUR_2017
rs4981693	Qualifications: college or university degree	Neale B	UKBB	European	2017	-0.006518	0.001361	1.664e-06	334070	106305	227765	1	risk diff	Neale-B_UKBB_EUR_2017
rs4981693	Qualifications: none	Neale B	UKBB	European	2017	0.004898	0.001103	9.002e-06	334070	57567	276503	1	risk diff	Neale-B_UKBB_EUR_2017
rs4981693	Years of educational attainment	SSGAC	27225129	European	2016	-0.014	0.003	9.155e-07	328917	0	328917	64	years	SSGAC_EduYears_EUR_2016
rs879620	Worrier or anxious feelings	Neale B	UKBB	European	2017	-0.006134	0.001244	8.198e-07	328717	186559	142158	1	risk diff	Neale-B_UKBB_EUR_2017
rs3814883	Eosinophil count	Astle W	27863252	European	2016	-0.02392	0.003603	3.155e-11	173480	0	173480	2	-	Astle-W_Blood-Cell-Traits_EUR_2016
rs3814883	Eosinophil percentage of granulocytes	Astle W	27863252	European	2016	-0.02085	0.003616	8.151e-09	173480	0	173480	2	-	Astle-W_Blood-Cell-Traits_EUR_2016
rs3814883	Eosinophil percentage of white cells	Astle W	27863252	European	2016	-0.02171	0.003599	1.618e-09	173480	0	173480	2	-	Astle-W_Blood-Cell-Traits_EUR_2016
rs3814883	Alcohol intake frequency	Neale B	UKBB	European	2017	0.02026	0.003566	1.338e-08	336965	0	336965	1	-	Neale-B_UKBB_EUR_2017
rs3814883	Nervous feelings	Neale B	UKBB	European	2017	-0.005881	0.001049	2.054e-08	328725	77767	250958	1	risk diff	Neale-B_UKBB_EUR_2017
rs3814883	Schizophrenia	PGC	25056061	Mixed	2014	-0.0693	0.011	2.709e-10	82315	35476	46839	49	log OR	PGC_Schizophrenia_Mixed_2014
rs2122042	Ever smoked	Neale B	UKBB	European	2017	-0.008539	0.001464	5.485e-09	336067	202585	133482	1	risk diff	Neale-B_UKBB_EUR_2017
rs2122042	Nervous feelings	Neale B	UKBB	European	2017	0.007218	0.001286	2.017e-08	328725	77767	250958	1	risk diff	Neale-B_UKBB_EUR_2017
rs2122042	Past tobacco smoking	Neale B	UKBB	European	2017	0.02413	0.0039	6.146e-10	310749	0	310749	1	-	Neale-B_UKBB_EUR_2017
rs2122042	Smoking status: previous	Neale B	UKBB	European	2017	-0.007821	0.001432	4.737e-08	336024	118419	217605	1	risk diff	Neale-B_UKBB_EUR_2017
rs11611246	Eosinophil count	Astle W	27863252	European	2016	-0.02835	0.004366	8.386e-11	173480	0	173480	2	-	Astle-W_Blood-Cell-Traits_EUR_2016
rs11611246	Eosinophil percentage of granulocytes	Astle W	27863252	European	2016	-0.02758	0.004381	3.071e-10	173480	0	173480	2	-	Astle-W_Blood-Cell-Traits_EUR_2016
rs11611246	Eosinophil percentage of white cells	Astle W	27863252	European	2016	-0.02847	0.004362	6.79e-11	173480	0	173480	2	-	Astle-W_Blood-Cell-Traits_EUR_2016
rs11611246	Nervous feelings	Neale B	UKBB	European	2017	0.006025	0.001276	2.35e-06	328725	77767	250958	1	risk diff	Neale-B_UKBB_EUR_2017
rs9470086	Eosinophil count	Astle W	27863252	European	2016	-0.08162	0.01466	2.556e-08	173480	0	173480	2	-	Astle-W_Blood-Cell-Traits_EUR_2016
rs7124681	Alcohol intake frequency	Neale B	UKBB	European	2017	0.02422	0.003608	1.917e-11	336965	0	336965	1	-	Neale-B_UKBB_EUR_2017
rs12411886	Frequency of tenseness or restlessness in last 2 weeks	Neale B	UKBB	European	2017	-0.01271	0.002823	6.754e-06	325169	0	325169	1	-	Neale-B_UKBB_EUR_2017
rs12411886	Nervous feelings	Neale B	UKBB	European	2017	-0.01087	0.001963	3.095e-08	328725	77767	250958	1	risk diff	Neale-B_UKBB_EUR_2017
rs12411886	Sleeplessness or insomnia	Neale B	UKBB	European	2017	-0.01872	0.003272	1.044e-08	336965	0	336965	1	-	Neale-B_UKBB_EUR_2017
rs12411886	Worrier or anxious feelings	Neale B	UKBB	European	2017	-0.01149	0.002267	3.964e-07	328717	186559	142158	1	risk diff	Neale-B_UKBB_EUR_2017
rs12411886	Schizophrenia	PGC	25056061	Mixed	2014	-0.1402	0.0181	1.033e-14	82315	35476	46839	49	log OR	PGC_Schizophrenia_Mixed_2014
rs7144011	Alcohol intake frequency	Neale B	UKBB	European	2017	-0.01896	0.004281	9.442e-06	336965	0	336965	1	-	Neale-B_UKBB_EUR_2017
rs17391694	Alcohol intake frequency	Neale B	UKBB	European	2017	-0.02367	0.005109	3.609e-06	336965	0	336965	1	-	Neale-B_UKBB_EUR_2017
rs17391694	Time spent watching television	Neale B	UKBB	European	2017	-0.01275	0.002686	2.041e-06	319740	0	319740	1	-	Neale-B_UKBB_EUR_2017
rs13107325	Allergic disease	Ferreira M	29083406	European	2017	0.0509	0.0113	6.646e-06	360838	180129	180709	13	log OR	Ferreira-M_Allergic-Disease_EUR_2017
rs13107325	Intelligence multi trait analysis	Hill WD	29326435	Mixed	2018	0.05044	0.00579	3e-18	-	-	-	-	unit decrease	NHGRI-EBI_GWAS_Catalog
rs13107325	Schizophrenia	Goes FS	26198764	European	2015	0.1484	0.0211	2e-12	-	-	-	-	log OR	NHGRI-EBI_GWAS_Catalog
rs13107325	Alcohol intake frequency	Neale B	UKBB	European	2017	0.05053	0.006762	7.88e-14	336965	0	336965	1	-	Neale-B_UKBB_EUR_2017
rs13107325	Current employment status: in paid employment or self-employed	Neale B	UKBB	European	2017	-0.01242	0.002297	6.392e-08	336252	190779	145473	1	risk diff	Neale-B_UKBB_EUR_2017
rs13107325	Qualifications: college or university degree	Neale B	UKBB	European	2017	-0.01236	0.002169	1.194e-08	334070	106305	227765	1	risk diff	Neale-B_UKBB_EUR_2017
rs13107325	Qualifications: none	Neale B	UKBB	European	2017	0.007857	0.001758	7.87e-06	334070	57567	276503	1	risk diff	Neale-B_UKBB_EUR_2017
rs13107325	Sensitivity or hurt feelings	Neale B	UKBB	European	2017	0.01115	0.002294	1.182e-06	327832	182340	145492	1	risk diff	Neale-B_UKBB_EUR_2017
rs13107325	Sleep duration	Neale B	UKBB	European	2017	-0.02186	0.003572	9.343e-10	335410	0	335410	1	-	Neale-B_UKBB_EUR_2017
rs13107325	Time spent watching television	Neale B	UKBB	European	2017	0.02295	0.003552	1.036e-10	319740	0	319740	1	-	Neale-B_UKBB_EUR_2017
rs13107325	Types of physical activity in last 4 weeks: other exercises	Neale B	UKBB	European	2017	-0.01099	0.002323	2.247e-06	335599	162803	172796	1	risk diff	Neale-B_UKBB_EUR_2017
rs13107325	Types of physical activity in last 4 weeks: strenuous sports	Neale B	UKBB	European	2017	-0.00829	0.001406	3.727e-09	335599	34693	300906	1	risk diff	Neale-B_UKBB_EUR_2017
rs13107325	Types of transport used, excluding work: cycle	Neale B	UKBB	European	2017	-0.005908	0.00119	6.831e-07	335650	23918	311732	1	risk diff	Neale-B_UKBB_EUR_2017
rs13107325	Schizophrenia	PGC	25056061	Mixed	2014	0.1519	0.0215	1.536e-12	82315	35476	46839	49	log OR	PGC_Schizophrenia_Mixed_2014
rs13107325	Intelligence	Sniekers S	28530673	European	2017	-0.05552	0.01046	1.104e-07	78308	0	78308	13	-	Sniekers-S_Intelligence_EUR_2017
rs663129	Alcohol intake frequency	Neale B	UKBB	European	2017	-0.02647	0.004189	2.646e-10	336965	0	336965	1	-	Neale-B_UKBB_EUR_2017
rs663129	Nervous feelings	Neale B	UKBB	European	2017	0.005966	0.001232	1.276e-06	328725	77767	250958	1	risk diff	Neale-B_UKBB_EUR_2017
rs663129	Worrier or anxious feelings	Neale B	UKBB	European	2017	0.00916	0.001422	1.171e-10	328717	186559	142158	1	risk diff	Neale-B_UKBB_EUR_2017
rs3751813	Alcohol intake frequency	Neale B	UKBB	European	2017	-0.01933	0.003567	6.038e-08	336965	0	336965	1	-	Neale-B_UKBB_EUR_2017
rs3751813	Average weekly beer plus cider intake	Neale B	UKBB	European	2017	0.01194	0.002009	2.757e-09	241447	0	241447	1	-	Neale-B_UKBB_EUR_2017
rs3751813	Sleep duration	Neale B	UKBB	European	2017	0.01154	0.001884	9.035e-10	335410	0	335410	1	-	Neale-B_UKBB_EUR_2017
rs8047395	Alcohol intake frequency	Neale B	UKBB	European	2017	0.01651	0.003562	3.559e-06	336965	0	336965	1	-	Neale-B_UKBB_EUR_2017
rs8047395	Average weekly spirits intake	Neale B	UKBB	European	2017	0.01164	0.002559	5.415e-06	240658	0	240658	1	-	Neale-B_UKBB_EUR_2017
rs8047395	Sleep duration	Neale B	UKBB	European	2017	-0.008672	0.001881	4.015e-06	335410	0	335410	1	-	Neale-B_UKBB_EUR_2017
rs9922708	Alcohol intake frequency	Neale B	UKBB	European	2017	-0.01985	0.003586	3.124e-08	336965	0	336965	1	-	Neale-B_UKBB_EUR_2017
rs9922708	Average weekly beer plus cider intake	Neale B	UKBB	European	2017	0.01075	0.002022	1.068e-07	241447	0	241447	1	-	Neale-B_UKBB_EUR_2017
rs9922708	Average weekly red wine intake	Neale B	UKBB	European	2017	-0.01234	0.002433	3.919e-07	241008	0	241008	1	IVNT	Neale-B_UKBB_EUR_2017
rs9922708	Average weekly spirits intake	Neale B	UKBB	European	2017	-0.01247	0.002578	1.309e-06	240658	0	240658	1	-	Neale-B_UKBB_EUR_2017
rs9922708	Sleep duration	Neale B	UKBB	European	2017	0.009799	0.001894	2.288e-07	335410	0	335410	1	-	Neale-B_UKBB_EUR_2017

## Sheet: Sup Table 7 AD SNPs & confound
Supplementary Table 7: Atopic Dermatitis (AD) SNPs and annotated associations with possible confounders
snp	trait	study	pmid	ancestry	year	beta	se	p	n	n_cases	n_controls	n_studies	unit	dataset
rs6473227	Qualifications: college or university degree	Neale B	UKBB	European	2017	0.005566	0.001179	2.37e-06	334070	106305	227765	1	risk diff	Neale-B_UKBB_EUR_2017
rs2143950	Schizophrenia	PGC	25056061	Mixed	2014	0.0716	0.0139	2.8e-07	82315	35476	46839	49	log OR	PGC_Schizophrenia_Mixed_2014
rs6827756	Alcohol usually taken with meals	Neale B	UKBB	European	2017	-0.007393	0.001612	4.51e-06	172454	116941	55513	1	risk diff	Neale-B_UKBB_EUR_2017
rs6827756	Mood swings	Neale B	UKBB	European	2017	0.006632	0.001274	1.93e-07	329428	148601	180827	1	risk diff	Neale-B_UKBB_EUR_2017
